# Supplementary material for: Integration of Transcriptome and MicroRNA Profile Analysis of iMSCs Defines Their Rejuvenated State and Conveys Them into a Novel Resource for Cell Therapy in Osteoarthritis
Source: Cells. 2023 Jun 30;12(13):1756. doi: 10.3390/cells12131756 (PMC10340510; doi:10.3390/cells12131756)
Supplement: Supplementary file 1 [file cells-12-01756-s001.zip]

Archive with 8 entries (8 files):
- Figure S1.pdf
- Table S1_DEG_MSC_OA_MSC_N.xlsx
- Table S2_DE_MSC_OA_iPSC.xlsx
- Table S3_DE_MSC_N_iPSC.xlsx
- Table S4_DE_MSC_OA_iMSC.xlsx
- Table S5_DE_miRNA_MSC_OA_iPSC.xlsx
- Table S6_MSC_iPSC_miRNA_mRNA.xlsx
- Table S7_DE_miRNA_MSC_OA_iMSC.xlsx
