# Supplementary material for: Integration of Transcriptome and MicroRNA Profile Analysis of iMSCs Defines Their Rejuvenated State and Conveys Them into a Novel Resource for Cell Therapy in Osteoarthritis
Source: Cells. 2023 Jun 30;12(13):1756. doi: 10.3390/cells12131756 (PMC10340510; doi:10.3390/cells12131756)
Supplement: Supplementary file 1 [file cells-12-01756-s001.zip › Table S1_DEG_MSC_OA_MSC_N.xlsx]

## Sheet: Φύλλο1
gene_name	log2FoldChange	padj
NES	-4.44381	1.42e-10
PSPHP1	5.85497	2.06e-07
COL17A1	-12.4115	2.54e-07
RBP1	-5.86138	2.48e-05
IL11	-3.28762	2.48e-05
ADAMTS1	2.12229	2.49e-05
ARHGDIB	-3.62376	3.83e-05
SDC1	-2.99032	6.17e-05
HSPB6	4.1866	6.23e-05
ADIRF	4.16647	0.000372577
TRBC2	-7.06111	0.000473576
DIO2	-4.68891	0.000474402
CDH4	-2.97889	0.000627318
ANPEP	2.71265	0.000627318
C1R	2.62669	0.000711035
TNFRSF21	-3.38638	0.00117617
AMOT	-3.13748	0.00117617
EFEMP1	2.04291	0.00117617
SCRG1	4.33546	0.00117617
CSRP2	-3.34602	0.001686
TGFB2	-2.99734	0.001686
ITGA11	2.22561	0.00176723
F2RL2	-5.07437	0.00237348
AL645922.1	3.0826	0.00242511
CYP4V2	2.89363	0.00360856
SFRP1	-3.25715	0.00383425
THY1	2.39982	0.00430621
COL5A3	2.96986	0.00486114
NACA4P	2.3625	0.00582054
VAMP5	2.42808	0.00582054
HOXA10	2.83547	0.00582054
ITGB2	3.08841	0.00582054
DSC3	-6.20026	0.00633154
NECTIN3	-5.79368	0.00797004
COL4A6	-6.15161	0.00798117
GALNT6	-3.35431	0.00798117
IGFBP4	2.0482	0.00798117
NUPR1	2.22473	0.00798117
SERTAD4	-3.71387	0.00894418
ABI3BP	2.9232	0.00998445
APOL6	2.68478	0.0101236
ACTC1	-6.7401	0.0111198
SLC20A2	-2.81308	0.0111198
SELENBP1	2.08612	0.0124637
PRAG1	-3.72859	0.0132975
DCN	2.58343	0.0132975
ITGA7	3.51775	0.0141279
HLA-A	1.87563	0.0160914
COL26A1	-6.15643	0.0181494
ADAM23	-4.63315	0.019175
CLDN1	-4.76032	0.019221
RBP4	7.39115	0.0223761
PTX3	3.2493	0.0230696
MMP1	-8.30212	0.0242414
TMSB15A	-5.4897	0.0279136
IRX3	2.00877	0.0280622
MLLT11	-2.38226	0.0289385
JUP	-3.82304	0.0300378
CLEC11A	2.02225	0.0326078
ANKRD1	-3.38113	0.0361173
NEK9	1.76379	0.0361173
GPAT2	6.31246	0.0383837
TMC6	-5.02937	0.0419309
CRB3	-5.72676	0.0439618
ADAMTS2	2.19969	0.0439618
EBF1	2.60996	0.0439618
DEPTOR	3.97867	0.0439618
ZNF749	5.08488	0.0494786
EDN1	-3.27465	0.0494786
ERMN	6.98579	0.0494786
