# Supplementary material for: Integration of Transcriptome and MicroRNA Profile Analysis of iMSCs Defines Their Rejuvenated State and Conveys Them into a Novel Resource for Cell Therapy in Osteoarthritis
Source: Cells. 2023 Jun 30;12(13):1756. doi: 10.3390/cells12131756 (PMC10340510; doi:10.3390/cells12131756)
Supplement: Supplementary file 1 [file cells-12-01756-s001.zip › Table S2_DE_MSC_OA_iPSC.xlsx]

## Sheet: Φύλλο1
gene_name	log2FoldChange	padj
SERPINE2	-6.03664	6.38047e-58
DNMT3B	7.69332	4.55094e-53
EFEMP1	-7.37386	9.21629e-47
COL12A1	-8.13542	3.95585e-44
THBS2	-7.13108	1.82468e-43
COL6A3	-8.12633	7.92923e-35
ADAM12	-8.83408	1.33447e-33
CCDC80	-7.98835	2.70082e-32
HTRA1	-3.95563	1.02815e-30
CD24	7.81962	1.02815e-30
SRGN	-8.38504	2.1267e-29
COL1A1	-5.75662	5.04259e-29
FN1	-7.19953	1.51176e-28
SALL2	6.44845	3.00973e-26
ESRG	9.59976	3.00973e-26
ADAMTS2	-5.97792	3.89552e-26
POU5F1	10.3338	1.79018e-25
CXADR	7.13735	4.45874e-25
NUPR1	-7.10513	1.52598e-24
PODXL	6.07431	5.88953e-24
SPOCD1	-6.0208	8.85698e-24
TM4SF1	-5.72297	1.149e-23
IGFBP3	-6.30355	1.9202e-23
RBPMS2	5.87191	2.26107e-23
DIAPH2	5.82211	2.26107e-23
ADAMTS1	-5.29478	2.78639e-23
SERPINE1	-6.553	4.9877e-23
ENPP2	-5.98074	7.2685e-23
LTBP2	-7.4772	7.90552e-23
DCN	-8.3622	2.41511e-22
S100A6	-4.83824	5.94813e-22
POU5F1B	10.1624	1.2853e-21
FBN1	-6.62294	2.31578e-21
TRIM71	8.52756	6.86238e-21
LIN28A	11.2159	7.98424e-21
TIMP2	-3.45776	8.42199e-21
IGFBP4	-5.09753	9.11405e-21
CD59	-3.87972	1.42746e-20
SOX2	9.33524	1.77098e-20
FRAT2	5.48865	4.53477e-20
EFEMP2	-5.2526	1.5914e-19
MIR100HG	-8.77793	1.79922e-19
AASS	5.71492	2.35206e-19
PPP1R3C	-5.18304	1.27807e-18
SINHCAF	4.22216	2.04871e-18
DAB2	-5.78006	2.21587e-18
BEX2	5.73386	2.22894e-18
CD248	-7.72501	7.04961e-18
LOX	-7.01523	1.59933e-17
SELENOM	-3.60756	5.39952e-17
ANPEP	-5.74159	5.79766e-17
LOXL2	-4.40714	1.51178e-16
IFITM10	-6.52368	2.11987e-16
L1TD1	9.12412	2.125e-16
CDH11	-6.32179	3.00026e-16
NEK9	-2.99207	3.5063e-16
MXRA7	-5.00275	7.27665e-16
TNFRSF11B	-9.97318	7.97292e-16
TOM1L2	-4.53199	1.52744e-15
TNS1	-4.91849	1.63937e-15
PIM2	4.63921	2.21057e-15
CAVIN1	-4.1116	3.5245e-15
SLC7A3	11.1172	7.26375e-15
NR6A1	6.52	7.34215e-15
KIF1A	10.8561	8.50683e-15
SLIT3	-6.04897	8.78637e-15
LPAR1	-5.14082	1.07064e-14
SFRP1	5.80415	1.75283e-14
TUBB2B	5.66269	1.97946e-14
DPPA4	10.579	2.72022e-14
CTSB	-4.88017	2.81564e-14
GPM6B	5.17731	2.81564e-14
CDC25A	4.08665	3.90473e-14
PDGFRB	-4.73672	4.1036e-14
SEMA3C	-5.95857	4.46474e-14
HMGA1	3.27817	6.44027e-14
SCUBE3	-5.70391	9.2956e-14
GREM1	-5.76935	1.20676e-13
SCNN1A	7.8391	1.80227e-13
USP44	9.07838	1.99387e-13
GPC4	4.09631	2.79335e-13
CRYAB	-6.286	3.38594e-13
NDRG1	-4.61666	3.99561e-13
SERTAD2	-3.5883	4.08949e-13
MAL2	8.93446	4.73147e-13
IGFBP7	-6.72097	4.73536e-13
GNG4	6.18254	4.79092e-13
SALL4	7.03415	4.7978e-13
SPOCK1	-3.72998	5.10373e-13
IGF2BP3	4.62375	7.72977e-13
FGFBP3	6.3616	9.54441e-13
LAMA4	-6.63341	1.00084e-12
HEG1	-3.94186	1.19146e-12
PLOD2	-4.96685	1.1996e-12
MYOF	-5.68625	1.33776e-12
AC068580.4	-7.62135	1.36106e-12
KIF26A	7.47207	1.91493e-12
GABRB3	7.35095	2.1567e-12
SPARC	-4.29539	2.17249e-12
CCL2	-5.00649	2.2921e-12
JAK1	-3.53544	2.88367e-12
TBX15	-9.04847	2.88367e-12
RPS6KA2	-3.18096	3.46329e-12
BACE1	-3.85749	3.79918e-12
C1orf198	-2.92387	3.97653e-12
TUNAR	9.8147	3.97653e-12
KLHL23	4.47379	4.73722e-12
TENT5B	3.90346	4.86996e-12
SBK1	7.54835	4.88988e-12
SEMA6A	10.2108	5.91134e-12
DLC1	-5.17494	6.53198e-12
HOXC8	-6.11984	6.76513e-12
RPRML	6.53292	6.91884e-12
FAP	-7.50955	7.91036e-12
CNMD	9.77144	9.31589e-12
AC009446.1	8.71768	9.57038e-12
APCDD1L	-4.56325	1.03257e-11
PXDC1	-5.68747	1.08768e-11
GBE1	-3.64496	1.09175e-11
CFL2	-3.83336	1.1022e-11
CYB5R3	-2.65359	1.12865e-11
MYCN	9.78716	1.25705e-11
CAMK2D	-4.20141	1.6273e-11
CA12	-4.62947	1.70198e-11
TIMP1	-5.46781	1.70198e-11
DSC2	9.53665	1.93555e-11
PHF21B	9.54504	1.93555e-11
ZIC3	10.1544	1.93555e-11
COL5A2	-4.51393	2.11501e-11
COPZ2	-6.81996	2.26235e-11
VASN	-3.80952	2.77076e-11
LINC00599	9.65205	2.98673e-11
ZFP42	9.57138	3.07228e-11
DMKN	4.28986	4.08194e-11
PTX3	-9.77303	4.08194e-11
HSPB6	-6.90438	4.70943e-11
ENG	-6.71224	4.91984e-11
KDF1	9.58983	5.39479e-11
CCN2	-4.24495	6.28679e-11
PRKX	4.37093	6.51263e-11
HSPG2	-3.13829	6.69869e-11
CALHM5	-4.60129	7.27412e-11
KLF2	-8.26078	8.7152e-11
GPC3	8.36363	1.05993e-10
AC104304.2	9.68653	1.07293e-10
CCDC88C	6.18411	1.16038e-10
VSIR	-8.56341	1.30658e-10
HSPB7	-9.02987	1.33452e-10
TGM2	-6.03575	1.42178e-10
AL591742.2	9.45668	1.49919e-10
CLDN6	9.6573	1.49919e-10
ACTC1	5.20927	1.65687e-10
ADGRL1	3.5622	1.66086e-10
GAS6	-4.74699	1.67221e-10
RAB32	-3.95263	1.7349e-10
RHOB	-3.48664	1.956e-10
LAMA1	4.25365	2.23661e-10
LNCPRESS1	9.55915	2.39952e-10
MT1G	7.29002	2.51067e-10
ADIRF	-7.18243	3.01932e-10
ANXA5	-2.75067	3.04684e-10
FBLN5	-4.16137	3.05261e-10
DNMT3A	3.23289	3.34965e-10
HOXA10	-6.6377	3.87309e-10
PTGES	-3.53424	4.0657e-10
PRXL2A	5.11727	4.2517e-10
EMILIN1	-5.02606	4.60228e-10
ANXA2	-3.76292	5.04404e-10
TDRP	4.62928	5.18098e-10
LOXL4	-6.42648	6.82462e-10
RNH1	-3.73303	7.33683e-10
MYLK	-3.42848	7.63017e-10
LMOD1	-7.01151	8.21795e-10
LINC00678	8.78535	8.52866e-10
C1R	-4.23049	8.58437e-10
NEGR1	-5.39333	9.00345e-10
NKAIN1	9.06164	1.13292e-09
RIMS4	8.76432	1.25434e-09
QPRT	3.94557	1.35757e-09
KRTAP1-5	-8.47235	1.37353e-09
GDF5	-6.91915	1.3999e-09
PLPP2	5.19842	1.51787e-09
ZSCAN10	8.23495	1.5192e-09
THBS3	-4.26598	1.61916e-09
NUDT10	4.47351	1.61923e-09
ACVR2B	5.0892	1.80664e-09
TMC6	5.96598	1.84523e-09
ZIC2	8.25959	2.00415e-09
CHI3L1	-9.67243	2.19487e-09
IRX3	-4.5159	2.23961e-09
GADD45G	5.50623	2.28816e-09
LINGO1	8.63686	2.55673e-09
GRM4	8.68147	3.36359e-09
IL26	-8.78089	3.45941e-09
SEPHS1	3.37062	3.50008e-09
SCGB3A2	8.71688	3.51802e-09
ZNF711	5.88477	3.87646e-09
CLMP	-3.21336	4.27086e-09
ARFGEF3	5.1488	4.43774e-09
SNAI2	-5.58564	4.45649e-09
IGFBP5	-5.73534	4.60435e-09
FOXD3-AS1	7.97763	4.69163e-09
LHFPL4	8.89342	4.69163e-09
MAP1A	-4.61707	4.85098e-09
FHL2	-3.01365	4.9522e-09
OTX2	7.61797	5.22792e-09
FZD5	3.93746	5.81819e-09
CEBPD	-4.95535	6.41249e-09
FOXH1	8.86406	6.68981e-09
HOXA7	-7.93178	6.75422e-09
LIN28B	8.46509	6.85194e-09
MIR363	8.77347	7.1092e-09
FXYD6	6.14305	7.21987e-09
TMSB15A	7.62361	8.15215e-09
PPP2R2B	5.23057	8.30438e-09
CLDN7	7.74405	8.32529e-09
SOX3	8.67905	8.93928e-09
IL6ST	-4.3679	1.09576e-08
IER5L	-6.40668	1.13586e-08
HIC2	3.80485	1.16738e-08
MSANTD3-TMEFF1	3.5925	1.26397e-08
TMEFF1	3.5925	1.26397e-08
IGSF9	6.44392	1.45403e-08
F11R	5.00024	1.49108e-08
CTSV	6.65102	1.65779e-08
PALM3	8.43965	1.9996e-08
FGF1	-4.71896	2.294e-08
AC027575.1	-4.77379	2.33276e-08
ZDHHC22	8.53072	2.33597e-08
MGLL	-5.44534	2.572e-08
COL26A1	8.39435	2.60884e-08
TIMELESS	2.91582	2.81378e-08
MEGF6	-3.1861	3.63326e-08
NES	4.57687	3.68971e-08
ABI3BP	-7.91574	3.77082e-08
FAM155B	8.45482	3.98973e-08
TCF15	8.2032	4.92069e-08
AMT	3.43331	5.08124e-08
AC104452.1	3.43331	5.08124e-08
SFRP2	7.32856	5.14032e-08
TLN1	-2.83655	5.51885e-08
EPHX3	8.18171	5.68315e-08
PPIC	-3.10304	5.68315e-08
ANTXR2	-4.28207	5.70836e-08
CPT1A	-3.57408	5.81435e-08
SYT6	8.24015	6.02005e-08
CDC42EP3	-3.43019	6.04331e-08
VEGFC	-7.43312	6.96287e-08
VDR	-5.14829	6.97615e-08
VAMP5	-4.43635	6.97615e-08
ZHX3	-3.36308	7.31143e-08
DUSP16	2.88513	7.54707e-08
ATP8B1	-4.67209	7.81687e-08
EXT1	-3.26883	7.81687e-08
PSIP1	2.9195	8.73211e-08
GDPD2	7.29789	8.82234e-08
EN1	-7.62984	8.82259e-08
AC026421.1	8.10906	8.82259e-08
ZNF703	-4.64538	8.82259e-08
LINC01133	-7.90957	8.9166e-08
PMEL	7.88598	1.03527e-07
ZCCHC24	-3.30771	1.04104e-07
SYT2	8.2505	1.06844e-07
HOXC9	-5.17674	1.22141e-07
FLT1	6.55538	1.22472e-07
LMO7-AS1	-6.50153	1.22472e-07
LTBP3	-3.50712	1.28722e-07
TFCP2L1	8.15049	1.41294e-07
GREM2	-7.76228	1.42265e-07
SYNPO2	-5.57595	1.54121e-07
ZNF121	2.77421	1.57594e-07
PDE1C	-6.97054	1.62292e-07
HLA-DOA	5.96626	1.67876e-07
PRKCQ-AS1	8.10021	1.73737e-07
SERPINB9	3.96691	1.75894e-07
PARP1	2.689	1.86305e-07
PCSK9	3.45577	1.88567e-07
LINC01405	8.26967	1.93853e-07
TAC3	8.27877	1.96176e-07
ITM2A	8.10164	2.00443e-07
ITGA11	-8.39956	2.08007e-07
FIGNL2	5.09741	2.09025e-07
PRSS8	7.79804	2.09025e-07
TNC	-5.57902	2.0911e-07
S100A16	-3.91092	2.24062e-07
SLC29A2	5.25203	2.28148e-07
SCARB2	-2.42239	2.28516e-07
FGF13	7.92853	2.38477e-07
ATP1B2	4.74007	2.38691e-07
ITPRIPL2	-3.20026	2.4304e-07
HHLA1	8.32987	2.62769e-07
CELSR3	4.09127	2.70732e-07
PPP1R14B-AS1	-3.86297	2.71401e-07
P4HA1	-3.648	2.89854e-07
APOL6	-4.39737	3.00054e-07
LY96	-7.56346	3.00855e-07
MFHAS1	2.7932	3.07696e-07
COBL	7.94402	3.18417e-07
CENPV	2.72881	3.4569e-07
PNMA3	7.75407	3.54499e-07
GATA6	-7.37289	3.61025e-07
NUP210	7.70484	4.1141e-07
ICA1	4.89282	4.15276e-07
DSCC1	2.90566	4.20526e-07
JCAD	-4.60421	4.2094e-07
CYTH3	-2.62945	4.6845e-07
RCOR2	6.92811	4.6885e-07
TMEM119	-5.2581	4.86579e-07
ATL3	-2.85688	4.93399e-07
EBF1	-7.14117	4.93601e-07
TBC1D2	-3.82999	5.06518e-07
C1orf226	7.9039	5.17714e-07
DUSP14	-2.32934	5.25669e-07
EBF3	-7.39614	5.30053e-07
MIR92A2	7.64834	5.38784e-07
MEDAG	-6.16293	5.50477e-07
SULT4A1	5.29419	5.58017e-07
WIPF1	-3.78924	5.63875e-07
SYNGR3	4.73903	5.65459e-07
S100A11	-3.45222	5.7603e-07
P2RY1	7.52439	5.78822e-07
MAP7	4.04536	6.37477e-07
AL645922.1	-5.52457	6.39817e-07
TMEM151B	6.73323	6.69693e-07
JUNB	-3.76704	6.98881e-07
CITED2	-2.80952	7.08018e-07
ANKH	-4.43097	7.51596e-07
TSTD1	4.87257	8.06333e-07
NIBAN2	-2.81785	8.34516e-07
TFPI	-4.33983	8.59092e-07
SEL1L	-2.38955	9.00193e-07
EPPK1	4.56473	9.14024e-07
SIRPA	-2.94767	9.25462e-07
CTPS2	3.03058	9.27844e-07
AFAP1	-3.30522	9.34981e-07
SYNE3	-6.24088	9.39572e-07
HAPLN4	7.79223	9.79353e-07
RGMA	5.08195	1.00901e-06
NGF	-5.98038	1.14844e-06
NTN4	-5.96254	1.16651e-06
FBN3	7.5842	1.16651e-06
GRPR	7.8076	1.18794e-06
BNIP3	-2.47085	1.26733e-06
HMGA2	2.97732	1.26733e-06
APELA	7.54582	1.28631e-06
PDE2A	4.89616	1.30341e-06
MXRA8	-4.67666	1.30601e-06
DRAXIN	6.8782	1.33588e-06
TC2N	6.59494	1.33766e-06
HOXA9	-6.67023	1.38009e-06
MFRP	-4.3205	1.45916e-06
C1QTNF5	-4.3205	1.45916e-06
FAR2P2	7.78801	1.45916e-06
IGSF9B	7.63293	1.48125e-06
FSTL1	-2.794	1.48125e-06
PRAF2	-2.3706	1.48125e-06
SEC22B	-2.50634	1.48975e-06
PLEKHG4B	7.47632	1.56376e-06
ACTA2	-7.69095	1.58496e-06
SLC16A1	2.91372	1.77981e-06
PLPP3	-2.58983	1.78718e-06
IGSF1	5.18631	1.8546e-06
IGDCC3	7.48592	1.85922e-06
ZBTB20	-4.23239	1.90459e-06
MFSD2B	3.46889	1.91763e-06
PLA2G3	7.7152	1.92273e-06
C13orf42	7.21054	2.18352e-06
SMILR	-7.11679	2.24488e-06
MTSS1	-3.71341	2.41407e-06
GBP1	-7.12	2.44582e-06
AP1M2	4.23233	2.54514e-06
GOLGA3	-2.01501	2.57964e-06
DUSP1	-4.04831	2.61108e-06
NDRG2	6.69776	2.66263e-06
SVEP1	-5.61669	2.73064e-06
ETV4	4.03245	2.73082e-06
ART5	7.4546	2.79063e-06
ENDOD1	-3.7511	2.82715e-06
CRYBG2	7.38552	2.8735e-06
CAMKV	7.3461	2.8735e-06
CCBE1	-4.1394	2.90092e-06
PDGFC	-3.54312	2.92282e-06
ITGA5	-3.75722	2.97907e-06
MAD2L2	2.74432	3.01896e-06
CHMP3	-2.17755	3.09674e-06
COL16A1	-4.04133	3.20577e-06
S100A10	-2.59291	3.22304e-06
C6orf89	-2.60496	3.22946e-06
PTPRD	4.7241	3.22946e-06
UNC13A	7.91209	3.34554e-06
IGFBPL1	4.71693	3.44303e-06
ZBTB47	-3.08501	3.44972e-06
AHNAK	-3.01919	3.54068e-06
NEDD9	-3.98592	3.62796e-06
DNER	4.43392	3.7938e-06
IGSF3	4.90918	3.79642e-06
COL4A1	-3.23815	3.95549e-06
SNHG1	2.96544	4.02892e-06
TRIM38	-3.89429	4.14596e-06
DEPDC1B	3.45478	4.1879e-06
NNAT	10.5351	4.25215e-06
ITGB1	-2.59375	4.34506e-06
MYO1C	-2.92776	4.34506e-06
NDC1	2.06686	4.43153e-06
HPDL	5.51697	4.49642e-06
UGT3A2	7.24366	4.49976e-06
MYEF2	3.37136	4.80023e-06
DCTN3	-2.3223	4.92893e-06
SYT4	7.40872	4.94572e-06
AL591806.4	4.44806	4.96778e-06
GNG12	-3.08397	5.00515e-06
SEMA3A	4.35452	5.08326e-06
LEFTY2	7.75251	5.12682e-06
ESRP2	7.29825	5.13316e-06
LAD1	6.98424	5.35407e-06
LGALS1	-7.13812	5.68233e-06
ZFHX3	-5.27691	5.71818e-06
SIL1	-2.99544	5.76026e-06
NKX1-2	7.26702	5.76301e-06
PRKAA2	3.26874	6.23875e-06
ST3GAL1	-3.68529	6.35429e-06
SUN2	-2.95999	6.40229e-06
DNAAF4-CCPG1	-5.38818	7.08589e-06
AC007991.2	7.32974	7.08589e-06
CYYR1	7.23106	7.19434e-06
IER3	-2.98792	7.19434e-06
COMP	-6.95631	7.3546e-06
GPR1	-6.66597	7.53808e-06
ENHO	3.98213	7.53808e-06
B3GAT1	7.1387	7.56036e-06
UBA7	-6.63999	7.57361e-06
NMU	7.18886	7.63494e-06
JPH1	7.1509	7.7525e-06
P4HA2	-3.19582	7.81851e-06
KLF9	-4.05223	8.00017e-06
FAM222B	2.84413	8.16193e-06
JPH4	7.23455	8.24836e-06
PGBD5	7.11651	8.45e-06
TET1	4.22389	8.74556e-06
MGP	-6.9023	8.88776e-06
BEND3	3.8427	8.88776e-06
KCNK5	5.47269	8.95383e-06
MARCKSL1	3.03651	9.27794e-06
MT1H	7.77706	9.45103e-06
ARHGAP4	4.25673	9.66862e-06
STK26	3.40993	9.76945e-06
GPRC5B	4.54287	9.78751e-06
RAC3	3.58219	1.02091e-05
ZIC5	6.97511	1.02495e-05
CTSC	4.44001	1.03338e-05
RRAS	-3.39398	1.05314e-05
RASGRP2	5.14693	1.05455e-05
TRIML2	7.22775	1.07948e-05
GPC2	4.32275	1.0828e-05
CIB2	2.95133	1.10976e-05
SCRG1	-6.66489	1.10976e-05
CASP4	-5.04529	1.18529e-05
AC011447.7	6.14338	1.2093e-05
NEBL	7.24596	1.24075e-05
RNASE4	-5.56708	1.26303e-05
RAB15	3.05468	1.3098e-05
RRAGD	6.9489	1.3098e-05
ANGPTL2	-2.39107	1.33055e-05
IL17RD	3.97779	1.33575e-05
RHOC	-2.90211	1.34995e-05
NIPAL2	-4.62228	1.3935e-05
P4HB	-2.26765	1.39742e-05
AL163636.2	-5.54697	1.40863e-05
AL392023.1	7.01083	1.41754e-05
RBM47	7.38943	1.42888e-05
HAS2	-4.20377	1.49935e-05
COX7A1	-5.40051	1.53675e-05
TLCD3B	6.75537	1.53921e-05
BCL11A	6.90069	1.54821e-05
MCRIP2P1	7.74863	1.56594e-05
CA11	4.89553	1.56771e-05
ADAMTS5	-4.66088	1.5704e-05
HOXA11	-6.96221	1.5704e-05
DEPTOR	-4.25746	1.60505e-05
ITGA10	-5.77425	1.66106e-05
ACTA1	7.19909	1.69477e-05
GDF3	7.69187	1.7119e-05
MIR214	-6.50948	1.718e-05
PLAUR	-4.14552	1.718e-05
MIR205	7.74433	1.78129e-05
TMSB10	-1.99863	1.78435e-05
HRK	7.14282	1.90618e-05
WDHD1	3.00858	1.96171e-05
CXCL12	-3.06128	2.01969e-05
RND1	6.97091	2.01969e-05
RAB11FIP5	-2.24874	2.04689e-05
CALB1	7.07129	2.07311e-05
MOB3B	6.9332	2.07528e-05
SPRYD3	-2.56393	2.07954e-05
CDKN2C	-3.90501	2.09815e-05
FMOD	-5.20829	2.09815e-05
CORO2A	4.75014	2.13044e-05
FOXC2	-4.51038	2.16717e-05
PDZD4	4.8481	2.22119e-05
ATP10A	-4.51377	2.22883e-05
TM4SF20	-6.97256	2.26875e-05
ZNF503	-4.73359	2.28793e-05
TEAD2	1.93215	2.30353e-05
COL9A1	7.06466	2.31695e-05
ANXA2P3	-3.62289	2.38694e-05
KIF21B	6.15269	2.3896e-05
RARRES2	6.71503	2.44436e-05
TLE1	3.18896	2.53064e-05
BCYRN1	-3.21401	2.56449e-05
RNF44	2.96372	2.68888e-05
ZNF469	-3.97886	2.71704e-05
WNT5A	-4.40194	2.7174e-05
NID2	-4.48391	2.78397e-05
AC022140.2	7.17141	2.78397e-05
TERT	6.88469	2.80289e-05
FEZF1	7.52168	2.80289e-05
EPDR1	-3.07816	2.88791e-05
SLC8A1	-3.54969	2.94232e-05
PRKD1	-3.72874	3.02446e-05
UBXN6	-2.20522	3.11735e-05
RAB38	7.13804	3.1919e-05
PMAIP1	4.84852	3.25174e-05
TIMP3	-6.54491	3.26418e-05
TESC	6.81254	3.33858e-05
RFC4	3.00899	3.35568e-05
VGF	5.85873	3.37984e-05
CD99L2	-2.64858	3.40828e-05
SRSF12	6.63154	3.52809e-05
SH2D2A	3.15331	3.53971e-05
ZMYND8	2.86363	3.53971e-05
FHDC1	7.06965	3.53971e-05
AL161931.1	-5.51402	3.57693e-05
EDIL3	-2.96259	3.59823e-05
LIMD2	3.76671	3.80232e-05
ITGB2	-3.81153	3.82929e-05
IFITM3	-2.48248	3.97679e-05
CCNJL	3.66504	3.98993e-05
RBP1	4.31128	4.05229e-05
NPDC1	-2.39558	4.15619e-05
KDM2B	2.23293	4.20406e-05
CENPU	2.7097	4.22619e-05
CAMTA2	-3.58609	4.32151e-05
CYGB	-3.297	4.37823e-05
GABRE	-3.29521	4.43727e-05
MBD2	-4.20815	4.5521e-05
AL359091.5	-4.14201	4.65484e-05
LIMA1	-2.6346	4.70309e-05
CHRNA4	6.74601	4.70879e-05
PRKCQ	6.64179	4.73334e-05
BDNF	-3.33073	4.79717e-05
FANCL	2.92922	4.80252e-05
CHP2	7.06534	4.90873e-05
SEMA4C	2.22811	4.91686e-05
AL117348.2	7.56778	5.02004e-05
RPRM	7.34469	5.02004e-05
FLG	-9.00478	5.05413e-05
SMIM24	7.21609	5.19496e-05
GPR143	6.60697	5.73166e-05
USP51	3.75518	5.73166e-05
RAB17	7.57695	5.76793e-05
SLC5A6	3.17775	6.02693e-05
SEC23A	-2.06361	6.47023e-05
AC231657.3	-2.36538	6.47734e-05
RASGEF1A	6.42233	6.50534e-05
WIPI1	-3.12365	6.68106e-05
AK1	-2.50453	6.97457e-05
RAB7B	-5.83221	7.00233e-05
SFRP4	-9.27722	7.03088e-05
PDCD1LG2	-6.30538	7.16558e-05
PATZ1	2.4283	7.32042e-05
GPR63	6.35867	7.45058e-05
FABP5P7	3.37135	7.4844e-05
FOXD3	6.64118	7.60233e-05
PRNP	-2.73632	7.60233e-05
GPR27	5.64794	7.76669e-05
TNNI3	4.01293	7.82176e-05
SEC31A	-2.30103	7.83347e-05
NELL2	6.81422	7.97837e-05
BTBD17	6.89094	8.25365e-05
MDN1	2.44338	8.26511e-05
TMEM221	4.24942	8.76229e-05
GSDME	-2.73037	8.80238e-05
FZD1	-5.13529	8.83874e-05
LINC00665	6.7747	9.22664e-05
MCFD2	-2.08789	9.50595e-05
AC092807.3	-4.89622	9.51203e-05
AC104461.1	6.73936	9.51203e-05
SH3BGRL3	-3.11194	9.59519e-05
IRX5	-4.51274	9.67258e-05
CLEC11A	-2.74285	9.92311e-05
SLFN11	-6.25177	0.000101392
PARD6A	3.52476	0.000105342
ECEL1	6.777	0.00010598
CLIP1	-2.84455	0.000107941
PLAAT5	6.80277	0.000120754
STAT6	-1.974	0.000125675
PEAK1	-2.15077	0.000126056
SLITRK4	4.99709	0.000126056
LAMB2	-2.65081	0.000126916
SEMA3G	6.5819	0.000126916
C1orf210	6.43029	0.000127108
AC016876.2	-6.17514	0.000129921
SALL1	5.47225	0.000130964
CHST6	4.93374	0.000133133
ESM1	-4.9691	0.000138917
RHOA	-1.76713	0.00013892
NEXN	-4.03513	0.000141292
EDNRB	6.55047	0.000146031
PLEC	-3.17826	0.000146408
HRCT1	-6.5644	0.000147134
TFDP2	2.18331	0.000147357
KLHDC7A	6.29278	0.000149458
NEAT1	-5.7938	0.000150011
PAIP2B	5.54387	0.000150508
FOXI3	6.60481	0.000153727
MYH9	-2.48475	0.000154408
CTNND2	6.47134	0.000154542
ARHGAP19	2.78072	0.000155432
DIPK1B	4.24732	0.000156683
SPTBN2	4.15519	0.000157711
SMURF2	-2.96869	0.000163771
OGDHL	6.50277	0.000164777
SLC16A9	6.2606	0.000164777
PLIN3	-2.01053	0.000165487
SLC4A11	3.99975	0.000166882
AL132655.2	5.92866	0.00016784
OIP5	2.44692	0.000168668
AC016769.5	6.50307	0.000168668
CCDC181	6.43976	0.000171508
PODNL1	-3.79187	0.000172227
POLD4	-2.3147	0.000174715
KRT34	-7.64252	0.000174715
ZHX1	-3.28927	0.000174715
RGL1	-2.7254	0.000176549
FAM89A	-4.00283	0.000176745
PPP1R18	-2.44844	0.000176929
ARSJ	-3.54509	0.000177301
MYCL	5.72681	0.000178817
DANCR	6.87067	0.000178953
KDR	6.91511	0.000178953
TUSC1	-2.60868	0.000179754
ST8SIA3	6.39976	0.000184866
LIX1L	-3.00271	0.000187008
MEX3A	3.13316	0.000190433
RTN4R	4.81326	0.000190785
AP003419.1	-2.32793	0.000192158
SOX15	6.59993	0.000194202
SHISAL1	-3.52682	0.000195005
SKIDA1	6.49294	0.000195643
POU3F1	6.24686	0.00019977
BMT2	-2.69674	0.000209306
MAP3K9	6.252	0.000209341
TRAM1	-2.29667	0.000209693
PROCA1	6.15324	0.00021189
GUCA1A	6.4887	0.000212746
MAP1LC3A	-3.65072	0.000214204
TTC9	4.16091	0.000216994
BCL11B	5.48062	0.000221757
SOX11	3.19096	0.000226394
GDF6	-5.21639	0.000227397
ZBTB8B	6.42291	0.000232879
CRB3	5.51681	0.000233906
SOX21	7.02131	0.000234429
ZDHHC19	6.37048	0.000237072
CRAT	-2.85786	0.000237072
SNTG2-AS1	2.91462	0.000238921
USP28	2.48004	0.00024135
BCL6	-2.73175	0.000241656
SH2D5	4.34719	0.000241844
POSTN	-6.37185	0.000243816
SH3PXD2A	-2.53011	0.000262033
STRBP	4.72383	0.000262596
TCF3	1.77831	0.000266453
ARHGEF19	2.46688	0.000269958
RAP1GAP	6.41505	0.000269958
BLACAT1	6.08428	0.000281847
MARCKS	-1.89193	0.000282347
DDAH1	-2.24463	0.000283104
ZNF232	2.63946	0.000283315
IL27RA	3.76778	0.000297698
CSRP2	3.05401	0.000299065
LINC01224	6.00168	0.000299065
PKP2	6.3764	0.000302229
TGOLN2	-1.7834	0.000303304
GBP3	-6.42008	0.000303724
KRT16	-6.88684	0.000305825
NRARP	4.04016	0.00030584
FZD7	2.45674	0.00030692
CHML	2.37711	0.000317009
GNS	-2.20763	0.000318936
OSBPL10	2.37308	0.000322179
TSPAN6	1.96141	0.000323805
LRATD2	3.48758	0.000327861
CRYZL2P	-2.87294	0.000335133
PLAGL1	-5.94666	0.000335693
AL357562.1	6.78363	0.000337361
ITGA8	-5.34432	0.000339211
CKB	2.30209	0.000343398
LCP1	6.72434	0.00034694
EVA1B	-3.23742	0.000347366
ADAMTS8	6.27751	0.000350701
NSMCE4A	2.24492	0.0003537
NEFL	5.32254	0.000360586
STK33	4.03877	0.000362301
MIR600HG	4.6771	0.00036314
HEXA	-2.0469	0.000367911
FBXO32	-3.40206	0.00037073
SLC45A3	2.82258	0.000373102
GOLT1A	6.19919	0.000374923
SLC18B1	3.24553	0.000378423
STK17B	-2.8424	0.000385215
B3GALT1	5.96937	0.000386492
MACC1	6.30744	0.000386492
TRIL	6.1665	0.000388826
FAM131B	4.13721	0.000396391
SLC2A3	2.57144	0.000397026
RUNX3	-3.65724	0.000400159
TICAM1	-3.30868	0.000400376
IGLON5	6.2727	0.000400376
KRT33B	-5.93261	0.000403169
RN7SKP144	-2.87383	0.000407457
ITLN2	6.55171	0.000408325
NRP1	-4.52224	0.0004119
TCEA3	-5.9	0.00041757
AC007218.1	6.59459	0.000422721
CACNG8	6.59043	0.000423957
ATP8A1	2.82333	0.000423957
RCC2	1.96092	0.000429124
CTBS	-3.24339	0.000444622
LYPD3	3.7825	0.000454149
CACNA2D2	5.11935	0.000465371
HAS1	-5.52288	0.000469123
PEA15	-2.64744	0.000472825
ZNF219	2.28687	0.000474456
THSD1	-5.43557	0.000476605
C11orf87	-4.19502	0.000477333
SH2D3A	6.16243	0.000479299
GPRIN2	6.14698	0.00048004
SHISA9	6.50154	0.000482233
TRIM45	2.44744	0.000492918
PLAT	-3.63826	0.000495154
ENC1	-3.66567	0.000497802
ZBTB46	3.85777	0.000503638
AC005062.1	6.18868	0.000503638
AC124312.1	3.48727	0.00050404
SEZ6	6.64949	0.00050404
ADA2	3.05546	0.000507748
NACC2	-2.16922	0.000508327
ADGRG2	6.41773	0.000512889
AC008753.2	6.89131	0.000537171
KRTAP1-1	-6.85502	0.000540162
TRBC2	5.55163	0.000547729
MCM3	2.08886	0.000549109
CHDH	3.42599	0.000566701
CTBP2	1.91473	0.000580306
AC005083.1	5.77931	0.000588649
PTPN5	6.24957	0.00058907
CTSZ	-2.38097	0.000594888
PDE7A	3.23855	0.000596245
DCX	6.24231	0.000596245
TMEM163	6.23301	0.000604988
KIAA0040	4.35422	0.000616921
KIFAP3	-3.1911	0.00062071
EPHA8	6.29413	0.00062194
EPSTI1	-4.84685	0.00064825
MIR671	-2.12119	0.00064825
RTL8C	-2.09465	0.000651808
CDO1	6.16168	0.000667135
PCYT1B	6.25303	0.000672405
MARVELD3	6.58529	0.000673343
SSBP3	1.86319	0.000681867
FBXL17	-2.77181	0.000687135
RGS16	4.16589	0.000687217
LEFTY1	8.2578	0.000693074
COL5A3	-2.66888	0.000701879
AP000438.1	6.25471	0.000726738
TRADD	-3.78647	0.000726738
H3F3AP4	2.78239	0.000727643
DUSP26	6.09698	0.000732169
LRIG1	2.54154	0.000739184
CLDN19	6.0436	0.000740365
NAP1L3	2.87176	0.00074365
C11orf96	-3.45153	0.00075191
GBP2	-6.51609	0.000759853
KIF21A	2.5091	0.000761196
CTSO	-3.9426	0.000761196
GOPC	-2.2247	0.000761348
MGME1	1.95707	0.000765293
ANOS1	4.48744	0.000769893
VSTM4	-3.27466	0.000776101
SOCS3	-2.3987	0.000776101
SAMD9L	-6.02144	0.000776101
PLAAT1	5.86934	0.000778694
FASN	1.99264	0.000779322
EHD1	-2.21191	0.000799477
RSPO4	6.25211	0.000816789
KCTD16	-4.99937	0.000816789
AC026689.1	6.31248	0.000816789
SSH1	-2.53048	0.000819328
SORBS1	5.09929	0.000819727
CAMK2N2	3.3229	0.00082508
BSPRY	6.05758	0.000835084
HDLBP	-1.7729	0.000837522
FAM169A	3.74854	0.000840305
TTC39A	5.98309	0.000845833
BEX5	5.13907	0.000851933
ZBTB4	-2.09836	0.000863404
CEBPZ	2.48102	0.000870421
XRCC2	2.96758	0.000871833
ORC1	3.44994	0.000873649
RAC2	-3.53725	0.000901367
TNFRSF1A	-1.85529	0.000902153
PKLR	6.06017	0.000917868
GLS2	5.96148	0.000925358
HOXB4	-5.72674	0.000933112
AC096772.1	6.02828	0.000946979
MT2A	-3.12149	0.000964772
AC107464.1	6.18941	0.000975624
AC015909.3	-6.14332	0.000977873
ZNF649	3.04058	0.000978866
OXTR	-3.25457	0.000983318
MCM6	2.03585	0.000987151
SH3BGRL2	2.73555	0.000992517
PMP22	-3.72394	0.000994596
FAM89B	-2.31699	0.00100737
STC2	-3.48486	0.00100737
ETV1	3.26845	0.00100823
RNF157	5.25411	0.00103593
PTGS2	-4.87548	0.00104514
FKBP9P1	-5.263	0.00105545
CYP4V2	-3.42107	0.00107263
C19orf85	5.9367	0.00107946
LIMS2	-2.32259	0.00108777
BMP7	6.52243	0.00110802
PELI1	3.12534	0.00112112
PROSER1	1.97371	0.0011246
AC104257.1	6.34323	0.00112696
MYL9	-2.6241	0.00113609
ARPC5	-2.02362	0.00114569
ALDH1L2	-3.57273	0.00115008
GATM	6.0916	0.00115008
MYL12B	-1.96939	0.00115649
FAM71E1	5.86736	0.00115859
ZNF204P	4.94294	0.00117287
LRRC15	-4.62982	0.0011873
CA8	5.92846	0.0011873
TMEM121B	5.90539	0.00120613
POU2F2	2.92468	0.0012085
SLCO5A1	6.02345	0.00121169
TMEM127	-1.98158	0.00121616
TBC1D20	-2.04921	0.00122158
TRIM33	1.72194	0.00123398
GP1BB	-6.15665	0.00123945
PNMA6A	3.58483	0.00124699
AC093535.2	-3.43361	0.00125845
CRYGEP	6.10046	0.0012615
NRN1L	5.01146	0.00126185
AC040162.3	5.01146	0.00126185
ZBTB3	3.15553	0.00127461
FAXC	3.84815	0.00127461
SLC7A2	5.59043	0.00127461
PIF1	3.37183	0.0012756
EVI5	-2.60947	0.00127652
TNNC2	3.61808	0.00127836
LIG1	1.85406	0.0013111
SIX1	-3.70333	0.0013229
AC020978.5	6.11018	0.00132814
LRRC4	4.51247	0.00134031
LGI2	6.14962	0.00134834
KREMEN2	5.63052	0.00137327
TRAK2	-1.98782	0.00137327
CAPN6	5.61822	0.00138369
LPAR3	6.10862	0.00138836
SYNC	-6.61751	0.00141048
LINC01356	5.93122	0.00141048
GAS6-DT	-5.88869	0.00141048
MIR373	6.57332	0.00141048
FRZB	3.99296	0.00141224
KLK10	5.87478	0.00142046
MEIS2	-3.87526	0.00142705
FIBIN	-3.4534	0.00144107
AL160153.1	-6.01616	0.00145842
GASK1B	-6.25015	0.00147342
IFI27L2	-2.58782	0.00149172
SGK1	-3.41368	0.00153217
STK38	-2.01705	0.00153334
CARD11	5.52057	0.00154193
FGD6	4.55826	0.00154686
TWF1	-2.64335	0.00156123
ZNF572	5.61341	0.00156433
CALCOCO1	-3.35065	0.00156819
ELAVL2	6.19697	0.0015812
C2CD4C	2.72951	0.00158183
TMBIM1	-2.85475	0.00158487
ADAMTS6	-4.65324	0.00158487
COL4A6	5.9499	0.00162741
SIT1	5.02943	0.00163713
PDE5A	-2.38817	0.00164493
PRELP	-5.21036	0.00166989
CDK5R1	2.18822	0.00166989
OCIAD2	2.62611	0.00167102
HSPA12B	5.9706	0.00167929
SCD	2.18216	0.00169985
PHC2	-2.61434	0.00171874
CHST9	5.86794	0.00171874
CPVL	5.71918	0.00171874
C1orf61	5.88381	0.00173128
AC084375.1	6.05297	0.00173458
PPM1J	3.44371	0.00174971
PANK1	2.74496	0.00175672
RELA	-1.97103	0.00177123
FOXC1	-5.20679	0.00178389
CDCA7L	2.24401	0.00179324
INHBB	-6.30449	0.00179631
AC004079.5	-4.35756	0.00179631
LINC00545	5.67306	0.00181353
RIN1	-2.88	0.00183343
PCDH1	5.81086	0.00184085
TMEM204	-5.31007	0.00186439
GAL3ST3	5.82423	0.0018811
AURKB	2.42054	0.00188221
ISYNA1	5.45157	0.00188221
CBLN1	5.86874	0.00189463
KRTAP2-3	-5.653	0.00191382
NTS	6.33126	0.00192666
TAGLN3	6.02986	0.00194556
GTF2H5	-1.77613	0.00195404
ARAP3	2.495	0.00196492
TMEM92	5.4911	0.00197211
MT1XP1	3.16662	0.00197456
SYNE4	4.18199	0.0019916
SEMA7A	-3.31691	0.00199593
UACA	-2.45624	0.00201954
AC125388.1	3.44024	0.00203996
CCDC160	5.79182	0.00205658
AL035425.3	5.68365	0.00208785
BARD1	2.24626	0.00210841
SIX2	-5.29246	0.00211601
VIPR2	6.29559	0.00213115
AL356417.2	-5.82012	0.00214601
MIR22HG	-5.56921	0.00217177
MYO1D	-2.18138	0.00217177
RASL12	5.72555	0.00217462
SERTAD1	-2.0254	0.00218764
SKAP2	-2.85053	0.00220416
AC104046.1	4.74743	0.00221646
ADGRL4	-3.80928	0.00224489
TMEM52	5.97279	0.00228287
RIMS3	2.38449	0.00230008
LAMB1	-2.44908	0.00232585
AP000525.1	-5.90573	0.00237821
MIR1915HG	5.46045	0.00238026
KCTD12	-2.47686	0.00238196
AC005696.4	5.83991	0.00240078
RDM1	5.38069	0.00240078
SYNE1	-4.61275	0.00240414
SLC14A1	-5.98035	0.00241323
OLFM2	5.3932	0.00241333
AL162411.1	5.69114	0.00241333
GPR68	-4.4752	0.00241901
LRRC4B	5.70635	0.00245439
NDNF	-4.03627	0.00245439
PPAT	2.56254	0.00246295
CHRNA5	5.70519	0.00248597
KCNJ11	5.56889	0.00249362
PAK1	2.26899	0.00249392
MGAT4C	5.93998	0.00251982
AC107068.1	2.81407	0.00252247
AL157817.1	5.77908	0.00252457
AL358613.3	6.20422	0.00262147
AJ011932.1	5.92389	0.00262147
KIFC3	-2.46085	0.00265524
SIX3	6.57264	0.00267247
SRSF7	1.98614	0.00268704
STAT2	-2.26915	0.00273976
YAF2	-3.26573	0.00275942
CALHM2	-3.59776	0.00279311
SLC30A4	-5.74296	0.00282295
CHKA	1.88738	0.00286144
HP1BP3	-1.54642	0.00286643
AC122707.1	6.08809	0.00286643
TNFRSF21	2.41653	0.00295043
SEMA5A	-2.73514	0.0029726
Z97200.1	-5.83857	0.00298867
PRR34-AS1	-3.66237	0.00300922
MAP4K1	5.65716	0.00302655
ORC2	1.96541	0.00304794
AGTPBP1	2.93518	0.00306581
PPP1CC	1.60261	0.00307278
CUZD1	5.57235	0.00314149
AC073585.2	5.57235	0.00314149
LDHB	1.76479	0.00316385
VWCE	3.46072	0.00322799
RIC3	5.69908	0.00323368
AC022893.1	4.70033	0.00323368
KNOP1	2.06004	0.00326041
DCAF12L2	5.67029	0.00326041
C1orf94	5.7703	0.00330176
RBP4	-4.83282	0.00338588
CMKLR1	-3.66444	0.00338588
SKA3	2.31119	0.00338588
ANXA11	-1.84825	0.00338948
ARF4	-2.13232	0.00339394
EPS8	-3.27898	0.00340786
PCDHB2	4.14207	0.00341098
IDH1	2.01855	0.00341293
ELL2	-1.84489	0.0034514
FKBP14	-2.45692	0.0034514
MSI1	5.26547	0.00352041
SLC38A1	1.83173	0.00353589
TMEM200A	-2.02945	0.00358592
FAM241B	3.50704	0.00361068
SMARCC1	1.80104	0.00361316
PLPPR5	5.68562	0.00367418
ELOVL1	-2.20801	0.00367597
NOS1	5.84169	0.00376815
GRTP1	4.83243	0.00377462
PIFO	4.71763	0.00377655
ACTN1	-1.76225	0.00379199
AC022137.1	3.98438	0.0038314
ZNF25	-3.43523	0.00384339
DOC2A	5.74298	0.00384624
KCNJ4	5.94293	0.00384624
LPAR2	3.44775	0.00386623
KLHL34	5.62817	0.00388961
RNA5SP392	-3.17832	0.00391114
KCND3	-4.9592	0.00392093
BLOC1S3	-2.36242	0.00392427
AC022424.1	5.8695	0.00392427
TXLNG	2.02458	0.00392427
HMGN5	4.68725	0.00393974
SIRT2	-3.31143	0.00395456
SEMA5B	5.84314	0.00396959
EMILIN3	5.58655	0.00402977
WNK3	4.80244	0.00402977
ANXA6	-1.97927	0.00410652
AL590560.2	-4.68305	0.00414784
SNHG28	-4.68305	0.00414784
ALPK2	-6.48151	0.00416806
RNF11	-1.76222	0.0041688
CKS1B	2.12028	0.00422215
IMPAD1	-1.90565	0.00424622
TOX3	5.29298	0.00425
FBXL16	3.67683	0.0042658
ESYT2	-1.71444	0.00433149
MAD2L1	1.95111	0.00434463
HIST1H4J	5.29796	0.00434463
AC004079.1	-3.67434	0.00434463
NT5E	-4.47093	0.00434896
OCLN	4.21846	0.0043628
MT2P1	-2.31959	0.00436558
SLC7A8	5.06277	0.00438963
PASK	2.82642	0.00446471
NR3C1	-2.88092	0.00446471
LNPK	-2.15048	0.00447575
MBTD1	5.23795	0.00451265
NKAIN4	5.74835	0.00451265
SNAI3	3.84688	0.00451375
ALKAL2	4.09988	0.00452425
AL353747.4	5.61279	0.00457805
AC037198.1	-5.74979	0.00460765
ZNF100	3.35402	0.00461441
KCNK12	5.77716	0.00463765
H6PD	-2.08429	0.00465026
CYB5R1	-2.13094	0.00465064
LPGAT1	-2.21941	0.00466
RHOG	-1.97199	0.00466
PGM2L1	2.09912	0.00467294
LINC01918	5.4893	0.00467294
RBFOX3	5.46939	0.0047031
ADI1	-1.68968	0.00470539
SRPRA	-1.87325	0.00470695
IFI6	-2.30543	0.00471033
AC139769.1	5.55834	0.00471033
HNRNPD	2.13704	0.00476622
S100A13	-1.64215	0.00477172
DOCK10	-3.34211	0.0047821
CD63	-2.0666	0.00480147
VTN	-5.59594	0.00488166
PNCK	3.4841	0.00490436
CAPN12	5.18275	0.00492902
EFNB3	4.74761	0.00494184
CCDC9B	-3.11219	0.00495605
RUNX1	-3.52481	0.00500376
NDUFA4L2	-6.02277	0.00501815
FBL	1.95224	0.00501815
BUB1	2.77174	0.00501815
SLC35F1	5.49538	0.00501815
SLC38A2	-1.59166	0.00505128
FAM49B	1.48794	0.00505128
MRGPRF	-2.3596	0.00511279
CADPS	5.42083	0.00512786
TRAM2	-2.30377	0.00512786
PYGM	5.49218	0.00514963
METRNL	-2.24764	0.00520497
LARP6	-2.20171	0.00521213
SH3RF3	-4.97919	0.00522504
AL157935.2	-2.4677	0.00522504
LUM	-6.6454	0.00524257
CD27-AS1	-4.11571	0.00530904
C18orf54	2.70406	0.00530904
LRP8	1.77881	0.00532242
NTF4	5.51473	0.00532242
CHST10	2.20276	0.0053409
SLC43A1	2.34809	0.00539729
C20orf96	2.39666	0.00539876
MMP24	3.18234	0.00546086
ERCC6	-2.86648	0.00549105
ZWINT	1.74967	0.00549105
TGFBR3	-2.12077	0.00550808
NCCRP1	5.4538	0.00550808
AC010624.2	5.36067	0.00553462
AC091820.2	5.65425	0.00554786
AVPI1	-2.90546	0.00555379
NPTX1	4.7636	0.00556431
RNF103-CHMP3	-1.87301	0.00560507
DAB1	5.54911	0.00564034
ABHD14B	-2.68054	0.00567446
ACOT1	-3.70029	0.0056876
DGKK	5.5048	0.00570608
KLRG2	5.37525	0.00584763
CD164	-1.8515	0.00585815
GRIP1	5.48026	0.00587771
LONRF1	2.48002	0.00588867
TK2	-2.62625	0.00593607
USP31	3.04873	0.00600528
CLCF1	-5.25284	0.00601695
HNRNPC	1.45125	0.00604625
FGF12	5.20235	0.00606394
RFC3	2.35981	0.00617508
PMM1	-2.29591	0.00617508
TMEM59	-1.65311	0.0061817
TAF13	-1.84516	0.0061817
CAPS	-5.17158	0.0061817
AL133467.3	5.46649	0.00622659
LYST	-4.84918	0.006258
SLC13A3	3.6977	0.00634981
MAB21L2	-4.52156	0.00640035
KCNK17	5.37812	0.00641526
ACP6	5.51231	0.00642314
TNRC18	-4.84664	0.00644249
IFITM1	1.75622	0.00649356
BST1	-5.7906	0.00656418
OLFML2B	-3.39084	0.00660753
PPIL1	1.76064	0.00661649
ADM2	-2.37781	0.00663015
LINC02570	5.81951	0.00663015
LINC02381	-4.06986	0.00667766
PTAFR	5.36887	0.00674908
LSM2	1.73151	0.00674908
COL2A1	5.27125	0.00677566
RAMP3	5.59093	0.00681156
HCN4	5.43109	0.0068766
PRRX2	-2.71825	0.00690593
ANO9	5.42026	0.00690714
PLSCR4	-3.6429	0.00692774
ZNF876P	5.56657	0.00707343
SERBP1	1.59066	0.00711635
KCNE4	-4.37563	0.00712037
TMEM74B	5.40573	0.00719916
SORBS2	-2.38781	0.00720816
AL591416.1	5.38648	0.00721572
MIR1244-1	2.68337	0.00725787
SLC16A4	-4.63569	0.00726507
HES6	2.46137	0.00730038
KLK8	5.41918	0.00730733
AC011473.4	5.41918	0.00730733
KITLG	-2.2544	0.00742652
CYB5R2	2.03789	0.00744029
C12orf45	1.7108	0.00750326
WASHC3	-2.76352	0.00765504
CHMP4C	5.85193	0.00770859
PRODH	5.66546	0.00771999
COX6B1P4	-5.06094	0.00791677
LINC02202	-5.49036	0.00791903
MIR1244-2	2.14968	0.0079357
SELPLG	-4.46781	0.0080475
MREG	3.88617	0.00807701
VENTX	5.37805	0.00809545
PPP2R2C	5.44464	0.00809545
FAM110D	5.45574	0.00809554
DLGAP3	5.22149	0.00810913
DIP2C	-2.0798	0.00814611
PPP1R9B	-2.27132	0.00814611
AC093673.2	4.58925	0.00814967
PTGIR	-5.50622	0.00815306
FUT1	4.20245	0.00815306
MIS18A	2.23738	0.00815306
CDKN2B	-3.35284	0.00815306
C1orf115	4.51806	0.00820521
FLT4	5.26752	0.00823131
ADCY5	4.4564	0.00823768
AXIN2	5.26112	0.00826447
SNN	2.00168	0.00826747
AC004079.2	-3.62615	0.00827638
KLF4	-3.25238	0.00828822
AC092807.2	-5.0402	0.00831476
NOTCH1	2.34534	0.00832354
HSPD1	1.7954	0.00834562
HYI	-2.07226	0.00839229
PIWIL2	5.46647	0.00839229
ESCO1	2.3526	0.00839285
ADCY4	-4.78963	0.008452
FAM174B	3.31783	0.00845801
ADAM23	3.3414	0.00846083
USP49	2.836	0.00855336
ANP32A	1.67268	0.00863312
AMBP	5.44199	0.00866268
C1orf116	5.49448	0.00876097
PARD6B	4.98453	0.00878547
GPR3	4.99007	0.00879271
RNF141	-1.64642	0.00883568
IPO5P1	2.96502	0.00886718
EPB41L3	5.05581	0.00887922
SNORD11	3.68088	0.00889903
RRP1B	1.91611	0.00892711
AP002761.3	-5.46792	0.00895727
WWTR1	-2.01276	0.00895727
SAMD9	-4.41612	0.00901336
AP5S1	-2.12493	0.00901391
SNCA	5.10742	0.00901391
PCDHA4	5.23749	0.00903466
CHST4	5.24568	0.00913241
TMEM200C	4.49153	0.00913241
HOXC5	-5.47942	0.0091559
AC012531.2	-5.47942	0.0091559
MYO5C	5.3386	0.00921415
HOMER1	2.49043	0.00924507
LINC01503	-2.71235	0.00927376
STS	-2.5975	0.00928063
PTCH1	2.83989	0.00940476
SYT5	5.44226	0.00941508
PON2	-1.65249	0.00949396
CCDC152	4.16231	0.00950027
FITM2	-1.99191	0.00950268
RPUSD3	1.8553	0.00976122
ZKSCAN3	2.31549	0.00982728
SPTSSB	5.11166	0.00983972
ZCCHC3	2.41094	0.00986713
TEX14	5.23171	0.00995313
CHCHD2P9	-3.23856	0.010009
ATP2A3	3.54646	0.0100494
SHC2	5.6021	0.0100641
CLEC3B	-7.64114	0.0100641
FAM49A	3.16607	0.0102884
BRWD3	2.03235	0.0102909
SCN4A	5.34881	0.010324
AC243964.4	-3.06958	0.0103479
MATK	5.48428	0.0104049
AL353747.2	5.22576	0.0104329
CD302	-3.96524	0.0105107
NHLH2	5.6599	0.0105417
CTSK	-3.24771	0.0105417
GLIPR1L1	7.6814	0.01055
RAD54B	5.46153	0.0106857
FSBP	5.46153	0.0106857
BEX4	2.01401	0.0106857
OSBPL5	-2.29874	0.0106996
CLDN3	5.35316	0.0106996
TPD52	2.73825	0.0107463
AADACL3	5.93981	0.0108257
SHOX2	-5.56823	0.0108683
CTF1	-3.4583	0.0108982
KCTD8	5.3125	0.0110163
DUSP13	5.34458	0.0110262
SLC18A2	5.18585	0.0110262
KRBOX1	-4.7048	0.0110359
POLQ	3.61053	0.0110359
AC121247.1	-5.40294	0.011054
SHISA2	3.9342	0.0110785
AL158206.1	3.71058	0.011128
CSE1L	1.56135	0.0113222
AMFR	-1.81782	0.0114236
NODAL	5.75018	0.0114638
GPAT2	-4.61295	0.0114638
PRUNE2	-2.95236	0.0114638
AP1S2	2.07495	0.0114746
ADRA2B	5.24641	0.0115112
SCARA3	-2.41491	0.0115474
DKK3	-2.43833	0.0117433
P3H4	-1.59606	0.0118007
ERC2	4.94343	0.0120489
DPP7	-2.30142	0.0120829
RASA3	-2.05278	0.01212
HOXD8	-4.33786	0.0121266
ARHGEF2	-1.64789	0.0122177
C11orf68	-1.98239	0.0122785
CUX2	5.51033	0.0123116
MAFA-AS1	5.25691	0.0123291
SNRPN	2.66927	0.0123925
PIK3C2B	4.14391	0.0125377
AMOTL2	-2.52252	0.0125377
ZBTB44	2.15151	0.0126373
CHST13	3.87312	0.0126476
CETN3	3.04002	0.012752
MBOAT1	2.77505	0.0128327
C10orf82	5.16784	0.0128951
ZNF436	-3.2801	0.0129139
CACNA2D1	-2.0399	0.0129712
ZNF488	3.34587	0.0130444
KCND2	4.83429	0.0131192
LRRC32	-2.86596	0.0132845
SLC38A10	-1.62859	0.0132937
NINJ2	-5.37069	0.013322
ACBD7	2.10068	0.0134019
LRP4	3.2376	0.0134361
CGNL1	5.30683	0.0134506
CPT1B	2.61548	0.0134506
CCDC71L	-2.04387	0.0134506
AL691482.3	4.01791	0.0135054
ANXA2P1	-4.64442	0.0135404
ME1	-2.3276	0.0135498
SGPP1	-2.08811	0.0135693
KCNE5	4.33583	0.0136061
RND3	-2.13278	0.0138834
PYY2	5.19013	0.0138982
SBNO2	-1.78759	0.0139547
CENPM	2.19727	0.0139838
APOL3	-4.42443	0.0140145
SLC25A21	5.07984	0.0140656
OBSL1	3.03259	0.0140695
C19orf81	4.64885	0.014159
WSB2	-1.9468	0.0142141
HCLS1	-2.60175	0.0143988
PURG	5.29013	0.0144562
SNORA50C	2.92365	0.0145445
AC025362.1	2.92365	0.0145445
PSG4	-4.80971	0.0145546
HACL1	2.09614	0.0146069
PRIMA1	5.15658	0.0146313
FCGBP	5.11138	0.0148001
HDAC2	2.10771	0.0150336
LINC01114	-5.61333	0.0150465
COX20P1	-2.65102	0.0150475
IFNLR1	4.78903	0.0150577
OAZ2	1.77308	0.0150577
KCTD11	-2.23266	0.0150577
RIT2	5.09578	0.0150582
FGF19	5.43559	0.015062
MYH10	1.70082	0.0150639
PSG5	-4.89424	0.0150639
ARSA	-2.13541	0.0151956
BEST4	5.1322	0.0153192
PLK2	-2.27912	0.015334
RHOU	3.44927	0.0153761
CHKB-CPT1B	2.60148	0.0154468
SMIM29	-2.19537	0.0154999
DTNB	3.3322	0.0156013
NEMP1	1.7862	0.0156159
TLCD1	3.30143	0.0156159
ZNF625	2.20982	0.0156159
SBDS	-2.35773	0.0156251
ZFYVE28	-2.66393	0.0158407
ADAMTS4	2.56403	0.0160079
APOL2	-2.00079	0.0166481
MIR4449	5.68142	0.0167244
AC087893.1	-4.84492	0.0167393
LGALS3BP	-2.3367	0.0168666
CTSF	-1.78754	0.0168847
MOK	-5.40129	0.0169203
PADI3	4.15651	0.0169232
FOXD1	-5.15737	0.0170056
AP002856.2	5.07208	0.0170372
ATP9A	-1.56321	0.017165
CACNA1C-AS2	5.11757	0.0172414
SPOCK2	5.22337	0.0172866
HAUS4	1.89114	0.0173261
COL8A2	-2.52051	0.0175293
PRTG	4.37807	0.0175484
AL035461.2	2.97772	0.0175948
PCNX2	2.18902	0.0177327
KIZ-AS1	3.26349	0.0177327
GALNT14	5.11374	0.0177575
ETHE1	-1.74711	0.0177993
AL132780.3	1.88761	0.0178037
COL23A1	5.01934	0.0178173
NAP1L2	4.96359	0.0178173
PCNA	1.78886	0.0178195
RECQL4	2.02679	0.0178372
VSTM2L	-2.25769	0.0179166
FASTKD1	1.72388	0.0179198
LRP12	-2.08576	0.0179882
COLEC12	-4.56048	0.0180941
MCM7	1.67658	0.0181835
NBPF14	-3.01205	0.0183748
TMEM9B	-2.0092	0.0183748
EHMT2	1.91131	0.0184134
TMEM147-AS1	3.122	0.0186074
UCP2	2.76107	0.0186201
HPS1	-1.99271	0.0186235
PKD1	-2.56803	0.0186769
GJC2	-2.68144	0.0187659
CSPG5	4.99001	0.0188674
NRN1	-5.49147	0.0188674
GAL3ST1	5.13908	0.0189842
RTP1	5.17724	0.0189842
SDK2	5.44317	0.0190934
RBM12B	2.25064	0.0191203
SASS6	3.49458	0.0191524
GPR37	4.99422	0.0191524
AC106864.1	4.70522	0.0191566
IGIP	-3.21085	0.0191566
GNG7	3.17676	0.0193699
AC132872.4	-4.92374	0.0196329
PPP1R15A	-2.06522	0.0196329
FOXP1	-1.93038	0.0196329
UNC5D	5.12519	0.0196329
PLPPR3	5.26957	0.0196622
VWDE	5.06249	0.0196622
C15orf61	-1.8643	0.019721
ANKRD29	-4.78421	0.019721
GOLGA2	-1.82437	0.019721
KBTBD7	2.32359	0.019746
NUDT15	2.0219	0.0197987
CARMN	-5.21334	0.0199856
B4GALT6	2.94541	0.0200265
TKT	1.67999	0.0200265
TMED7-TICAM2	-3.26409	0.0200385
TICAM2	-3.26409	0.0200385
MDC1	1.61851	0.0200385
PARP9	-2.62544	0.0201252
EFNA3	2.25526	0.020627
NUP160	2.16769	0.020627
KLF6	-2.25715	0.0208496
RRAGA	-1.75385	0.0208627
VPS9D1	-2.72274	0.020915
PICALM	-1.5939	0.020951
Z99129.3	5.2428	0.020951
HMGB1	1.40251	0.0210037
GRB14	5.04061	0.0213998
AL049629.2	-4.25265	0.0214148
C11orf91	-4.25265	0.0214148
CCL13	-5.51631	0.0216454
RAB27A	-1.66506	0.0216621
GABRQ	4.97319	0.0216663
RFWD3	1.90548	0.0217285
TFR2	5.15399	0.0218169
KCNN3	5.35395	0.0218509
ZNF22	1.79093	0.0218747
GOLGA8A	-1.85371	0.0218747
MYL7	5.4916	0.0218747
ZMAT4	3.69583	0.0219931
ZADH2	-2.46419	0.022346
THYN1	1.69735	0.0224591
CDKN2A	-2.9888	0.0224591
AC132217.1	-4.65562	0.0224801
RAB39B	2.7873	0.0224848
GLT8D1	-1.65382	0.0225011
IFIT5	-2.64701	0.0226686
CENPJ	2.00978	0.0226686
AL450998.2	3.17802	0.0228731
CCDC169	3.7918	0.0228731
AC144831.1	-4.97124	0.0229748
SLC39A1	1.67383	0.0229783
AL358472.7	1.67383	0.0229783
RTN4RL1	-5.1754	0.0229783
RUNX2	-5.41285	0.0232314
MMP19	-2.85192	0.0232627
KLHL4	5.10621	0.0232694
DCHS1	3.05908	0.0233416
RTN4	-1.63584	0.0235063
SH3RF1	-2.13993	0.0235063
SLC46A3	-3.62664	0.0235903
COL25A1	4.60981	0.0235903
PTTG1IP	-1.57347	0.0236002
RBMXL1	2.14625	0.0236071
KLHDC8A	4.90645	0.0236554
GEMIN8P4	4.99841	0.023748
PROS1	-2.72602	0.0237865
PPM1E	4.61026	0.0238045
TESMIN	5.18072	0.0238146
SRGAP3	4.79151	0.0238146
CD83	2.52111	0.0238357
RAB3D	2.40972	0.0238839
NTHL1	2.12257	0.0239895
CCDC33	-3.95834	0.0242035
SNORD64	5.60434	0.0244641
XPO1	1.8268	0.0244871
PTGIS	-1.90054	0.0244984
SYT13	4.6976	0.0245117
ANP32E	1.80204	0.0245253
SERINC1	-1.75531	0.025001
VSIG10	2.02826	0.0254352
OPRD1	4.9331	0.0255231
AC120498.10	5.0918	0.0255231
MAPK11	-2.11499	0.0255231
SNHG25	2.6475	0.0256482
KCNG3	5.33266	0.0257036
PLOD3	-1.72933	0.025736
HNMT	-4.83878	0.0257383
HIVEP2	-2.00724	0.025922
TBX2-AS1	-4.70937	0.0259561
IKBIP	-2.43926	0.026081
HTR1D	5.15736	0.026089
HNRNPU	1.91574	0.0261361
CBX6	-1.88716	0.0261564
ECEL1P2	4.84583	0.0261639
ZNF148	-1.75658	0.0261639
NKX3-1	-3.66004	0.0261639
YIPF5	-1.93611	0.0263712
CHEK2	2.43836	0.0265719
PPP1R11	-2.22126	0.0266937
PNMA8A	1.7304	0.0267363
ZNF670	2.13576	0.0269502
APPL2	-2.07961	0.0270053
LINC01108	5.26973	0.0270403
CARHSP1	1.47909	0.0270405
AD000671.3	-5.27862	0.0271918
SNURF	2.57649	0.0273156
CCDC58	1.8684	0.0274293
TSPAN12	5.15743	0.0278234
ZNF280B	2.44098	0.0282171
HEY2	4.53975	0.0282637
SPAG9	-1.75566	0.0283352
TST	-1.91198	0.0284249
PRKACA	-1.51489	0.0285829
C11orf24	-1.76997	0.0285962
ZNF800	-4.29242	0.0286937
CTSH	2.68374	0.0287325
ELF4	-2.45437	0.0288126
ATP6V0D1	-1.76328	0.0288986
UNC5C	-3.88021	0.0288986
CXCL5	5.13474	0.0289851
LCORL	-1.75353	0.0292155
CYB5D2	-1.91949	0.02926
LYAR	2.4284	0.0292915
FABP5	3.17233	0.0293082
ZNRF3	2.02091	0.0294218
CALN1	4.80727	0.0294218
ARHGAP21	-1.40725	0.0296106
VAV3	4.59635	0.0296944
AC016705.2	4.99397	0.0297006
AL590705.3	2.9809	0.0297006
LSM4	1.45255	0.0299427
TIGD3	4.88154	0.0299701
IGF2	-4.54109	0.0299828
AC132217.2	-4.54109	0.0299828
RTL8B	-1.96429	0.0299828
RHPN2	2.95621	0.030055
UBE2T	1.74497	0.0301376
CCT8P1	2.90278	0.0301836
STARD13	-3.36427	0.0301836
LINC02387	4.89202	0.0303774
ALMS1-IT1	4.74238	0.0304237
STRA6	3.49621	0.0306745
CALU	-1.73467	0.0306745
CBLN3	-2.77669	0.0307124
TFAP4	2.145	0.0307124
SBSN	-5.06811	0.0307124
CTSD	-1.99386	0.030765
EMB	2.62991	0.030765
PDYN	4.94946	0.0307701
PROK2	4.92741	0.0307701
HIST3H2A	2.25372	0.0307895
RTL5	-2.72281	0.0307895
IRX2	2.85678	0.0308605
EPHA7	4.82153	0.0309574
TMEM30B	2.42889	0.03115
AC021504.1	5.05777	0.0312815
OXER1	4.83425	0.0314757
TEX261	-1.58649	0.0314757
EZH2	1.91273	0.0314757
SRPX	-2.82498	0.031504
S100A14	4.31957	0.0316188
KIF17	4.46235	0.0318221
ARL4D	-1.85637	0.0318221
RPS20P22	4.39949	0.0318221
MUTYH	2.09352	0.0319727
AL451136.1	2.09352	0.0319727
PLXNB2	-1.82823	0.0320762
GRIN2A	4.86289	0.0325779
HEATR1	1.4484	0.0326041
EIF1	-1.58585	0.0326041
SS18L2	1.62626	0.0328076
CLGN	4.94538	0.0328937
GGACT	-2.33419	0.0329783
FOSL1	-2.04772	0.0330774
VKORC1	-1.61695	0.0330774
MMP9	4.05334	0.0333133
AP002387.2	2.08823	0.0333707
SYTL4	-3.23152	0.0333707
TMEM51	2.63193	0.0334154
HR	-4.83503	0.0334225
CHPF	-1.71482	0.0334788
BEND4	1.85911	0.0334788
MICOS13	-1.95474	0.0335983
LBR	1.62153	0.0336
CNFN	2.79653	0.0338319
RILPL1	-2.15806	0.0338697
CLDN10	4.85255	0.0338697
DIRAS3	-4.65855	0.0339993
WDR78	-4.65856	0.0340238
SNRPA1	1.75404	0.0341285
EGLN3	3.48453	0.0343157
HS3ST4	5.0047	0.0343388
AMIGO2	-2.52731	0.0345799
KIAA1324L	3.55909	0.0345799
C4orf3	-1.51758	0.0346148
EGLN1	-2.45149	0.0352016
BCAR3	-2.24624	0.0352405
ACSL1	-2.56017	0.0352405
TFPI2	-2.58302	0.0356336
DCLK3	5.03151	0.0356383
SEPTIN4	4.4863	0.035663
PPP2R3B	3.01734	0.0357153
ZMYM3	1.4477	0.0357153
SLC19A3	3.88905	0.0358583
IRF2BP2	-1.49707	0.0359557
CRYGD	4.78893	0.0359557
HIVEP3	-3.19845	0.0360718
ITGA2B	3.66402	0.0361542
STAM2	-2.00954	0.0361542
AC017002.6	-2.10106	0.0362137
FAM161A	2.96549	0.0362412
KCNA5	5.05823	0.0364361
ZNF681	4.83795	0.0364361
AP000357.2	4.9142	0.0364361
AC112719.2	2.22828	0.0365617
AC006978.1	3.69249	0.0365617
ALPG	5.0919	0.0366461
BTBD9	-2.07937	0.0366461
KDM5B	1.35039	0.0366964
BMF	4.09724	0.0367047
ME3	-3.70493	0.0367142
DLGAP5	1.81357	0.0367715
GIT2	-1.63168	0.0368477
PINK1	-1.90341	0.0369102
AL445524.2	-2.43951	0.0369249
LRRFIP2	-1.93393	0.0369966
NOTCH2	-1.62839	0.0371515
FADS3	-1.50726	0.0371515
SLC24A2	4.86294	0.0371515
ANKRD52	-1.71774	0.0371603
SNAPC1	-2.16116	0.0371603
RIPK3	-4.30352	0.0372361
SLC25A20	-2.77609	0.0372435
AL353150.1	3.26451	0.0373636
FGF14-AS2	4.4752	0.0376142
SH2D3C	3.36388	0.0376259
TUBB4A	4.89229	0.0378357
EXPH5	4.43783	0.0378386
ACVR1	-1.82671	0.0378386
MED14	1.69864	0.0378478
CARD6	-3.51314	0.0378716
PNMA5	5.25262	0.0379684
GFRA3	4.7373	0.0384808
INSR	2.24816	0.0385409
MIR6807	1.47904	0.0388742
BICDL2	4.39223	0.0388776
SV2A	1.61377	0.0389715
RHOV	3.51574	0.039081
MSC	-3.5789	0.0391538
LINC-ROR	4.97021	0.039183
SSC4D	4.90649	0.03924
FGF4	5.19832	0.039463
TAGLN2	-1.97875	0.03956
SEC14L6	4.78749	0.0397076
SELENOH	1.28873	0.0397636
ANAPC13	-1.52352	0.0397636
KLHL25	2.56583	0.0399737
APOBEC3F	-4.5649	0.0399737
AQP5	4.57725	0.0401027
FAM225A	-5.01796	0.0401375
HOXB5	-4.67073	0.040522
AC009831.1	1.86235	0.0405822
CCNB1IP1	1.79127	0.0406496
NPM3	1.91677	0.0406802
CSAD	-3.07964	0.0407636
SDF4	-1.81395	0.0408154
AC010503.4	4.69165	0.0409113
MTMR7	4.70873	0.0409113
KCNK15	-3.36956	0.0409412
WDR1	-1.42023	0.0411623
LINC00605	4.73881	0.0412658
ZNF385C	4.68645	0.0413578
MPP2	2.25365	0.0413578
KIF13A	-1.62997	0.0413587
MMD	2.44737	0.0414757
NAGS	2.59445	0.0415243
C1orf53	-2.3924	0.041613
TMX3	-1.70182	0.041666
JUP	2.17652	0.0417032
TCEAL7	3.26044	0.0417792
MCOLN2	3.6871	0.0419658
CRIP1	-5.26501	0.0422812
AL928654.3	-5.26501	0.0422812
KLK13	4.72564	0.0424538
OST4	-1.78007	0.0424582
STOML1	-2.60185	0.0426196
NOVA2	3.40679	0.0426196
ASTN2	2.06848	0.0426196
TMEM47	-1.62925	0.0426196
LEPR	-4.74242	0.042759
STAT1	-4.9966	0.0428883
BACH2	2.78506	0.0429099
AC007009.1	4.88036	0.0434288
PARS2	1.78233	0.0434378
KCNH2	4.80902	0.0435718
IRF6	2.37206	0.043643
SHISA3	4.44619	0.0437045
RNF165	4.71719	0.0437572
COTL1	-1.37754	0.0437959
GLP1R	4.72414	0.0439514
CITED4	1.87492	0.0441543
RAPGEF5	4.07642	0.0441558
GPR85	-5.0106	0.0441834
CENPB	-1.66709	0.0443192
TNFRSF10D	-1.75166	0.0444051
RNVU1-4	3.91319	0.0444281
HSPE1	1.68516	0.0445865
AC058822.1	5.22343	0.0445865
LINC01574	4.78087	0.0446543
CCK	4.72296	0.0447638
KCNN4	-2.95999	0.044829
CBR3	-2.38774	0.044829
LYPLA1	1.61196	0.0448658
ERMN	-3.45455	0.0450079
SLC35D1	-2.36807	0.0452801
KIRREL3	-3.70626	0.0454836
PLAC9	-2.06875	0.0455335
GFY	4.72449	0.0455588
CXCR4	4.74001	0.0456348
TCEAL5	6.62928	0.0457009
RNU6-1328P	-4.98047	0.0457396
DPYD	-3.48782	0.0458826
RASSF1	-1.79453	0.0464246
TBC1D16	1.49275	0.0464252
INAFM1	-2.2368	0.0464283
GLIPR1	-5.09186	0.0466288
FA2H	4.94142	0.046707
BEGAIN	4.707	0.0468878
SFRP5	4.88601	0.0470205
PIANP	2.86714	0.0472192
GAPDHP66	5.00753	0.0473224
GLDC	4.69682	0.0473553
MAT1A	4.62974	0.0474035
KCTD21	-2.15797	0.0474413
RNU6-263P	1.55494	0.0474583
ZNF786	2.83494	0.0477054
H3F3AP6	1.84963	0.0477275
ATP13A3	-1.43086	0.0477682
TEX10	1.69747	0.0483902
PSD3	-1.91929	0.0485915
MIR4763	-3.95142	0.0487027
MIRLET7B	-3.95142	0.0487027
HIST1H2BH	4.62345	0.0487027
PCBP4	-1.86039	0.0489579
PRMT6	1.69743	0.0490503
EEA1	-1.93321	0.049258
FAM171A2	2.11148	0.0498488
FBXO46	1.92128	0.0499503
AKR1C2	-3.03518	0.0499991
