# Supplementary material for: Integration of Transcriptome and MicroRNA Profile Analysis of iMSCs Defines Their Rejuvenated State and Conveys Them into a Novel Resource for Cell Therapy in Osteoarthritis
Source: Cells. 2023 Jun 30;12(13):1756. doi: 10.3390/cells12131756 (PMC10340510; doi:10.3390/cells12131756)
Supplement: Supplementary file 1 [file cells-12-01756-s001.zip › Table S3_DE_MSC_N_iPSC.xlsx]

## Sheet: Φύλλο1
gene_name	baseMean	log2FoldChange	lfcSE	stat	pvalue	padj
DNMT3B	2077.92	8.11314	0.548716	13.8745	9.05e-44	8.27e-40
POU5F1	1448.41	10.445	0.742129	13.4006	6e-41	2.74e-37
LIN28A	1772.99	10.5038	0.751519	13.3115	1.98e-40	6.05e-37
ESRG	1506.61	11.5074	0.998888	11.0196	3.07e-28	7.02e-25
SLC7A3	887.277	9.49429	0.838686	10.7243	7.83e-27	1.43e-23
DPPA4	613.329	6.47626	0.582323	10.2628	1.04e-24	1.58e-21
RBPMS2	348.001	5.34254	0.518787	9.33435	1.02e-20	1.33e-17
FRAT2	422.854	5.08332	0.497226	9.21778	3.03e-20	3.47e-17
LINGO1	159.82	6.67593	0.680057	9.08149	1.07e-19	1.09e-16
IGFBP3	566.846	-5.59245	0.562889	-9.04699	1.47e-19	1.34e-16
GPM6B	306.197	5.59007	0.56461	9.0152	1.97e-19	1.5e-16
SOX2	727.205	7.73432	0.802219	9.01789	1.92e-19	1.5e-16
TGM2	262.404	-7.2621	0.752283	-8.98877	2.5e-19	1.76e-16
THBS2	320.851	-5.06545	0.508641	-8.97578	2.81e-19	1.84e-16
FN1	6337.64	-6.68491	0.697897	-8.86221	7.84e-19	4.78e-16
TUNAR	184.448	8.06408	0.857016	8.82607	1.08e-18	5.83e-16
POU5F1B	1282.38	8.40311	0.895015	8.83015	1.05e-18	5.83e-16
RIMS4	174.1	6.63509	0.701197	8.74946	2.14e-18	1.09e-15
SCNN1A	250.294	7.00047	0.758114	8.57454	9.95e-18	4.79e-15
GREM1	214.068	-6.24181	0.671244	-8.55399	1.19e-17	5.44e-15
TRIM71	559.246	7.35418	0.808992	8.4725	2.4e-17	1.05e-14
RPRML	167.161	5.27916	0.568708	8.40353	4.33e-17	1.8e-14
SLC7A8	382.192	7.0733	0.783412	8.39061	4.84e-17	1.9e-14
USP44	400.871	7.12605	0.790035	8.38704	4.99e-17	1.9e-14
EFEMP1	187.941	-5.33367	0.579113	-8.34668	7.02e-17	2.57e-14
PCSK9	171.936	4.84943	0.522663	8.32167	8.67e-17	3.05e-14
IGFBP5	589.128	-8.47772	0.970046	-8.22407	1.97e-16	6.42e-14
AASS	2710.61	5.76121	0.639626	8.22545	1.94e-16	6.42e-14
COL6A3	328.857	-6.66206	0.770559	-7.99687	1.28e-15	3.89e-13
KIF26A	197.301	4.59769	0.514754	7.96049	1.71e-15	5.05e-13
COL12A1	212.381	-6.00445	0.694316	-7.92788	2.23e-15	6.37e-13
NR6A1	199.44	9.20031	1.1161	7.79527	6.43e-15	1.76e-12
GPC3	244.504	9.49187	1.15381	7.79317	6.53e-15	1.76e-12
LAMA1	110.456	4.50885	0.515215	7.78093	7.2e-15	1.88e-12
SERPINE2	4574.47	-3.76408	0.425056	-7.67918	1.6e-14	3.96e-12
SALL2	879.918	4.56815	0.529532	7.68253	1.56e-14	3.96e-12
PTGS2	131.359	-8.17499	1.00072	-7.6695	1.73e-14	4.15e-12
SPOCD1	139.821	-5.89719	0.70484	-7.65733	1.9e-14	4.34e-12
SALL4	195.728	9.17071	1.13447	7.64293	2.12e-14	4.74e-12
MT1G	226.831	8.04812	0.989841	7.62559	2.43e-14	5.29e-12
SFRP2	122.425	5.76282	0.691584	7.60981	2.74e-14	5.84e-12
DIAPH2	318.69	5.39985	0.651164	7.52476	5.28e-14	1.1e-11
ZFP42	157.102	5.79079	0.705237	7.50215	6.28e-14	1.28e-11
PMEL	94.7515	6.49591	0.8001	7.49395	6.68e-14	1.33e-11
SEMA6A	244.309	5.97706	0.737099	7.43056	1.08e-13	2.1e-11
FBN1	402.414	-6.18709	0.770251	-7.38342	1.54e-13	2.88e-11
FGF1	95.155	-6.02214	0.747832	-7.38419	1.53e-13	2.88e-11
GDPD2	115.509	7.37476	0.948179	7.25049	4.15e-13	7.44e-11
COL1A1	4869.77	-4.68519	0.579664	-7.22002	5.2e-13	9.14e-11
SRGN	164.254	-7.57205	0.981086	-7.20838	5.66e-13	9.77e-11
CNMD	178.614	11.484	1.52637	7.19612	6.19e-13	1.05e-10
FGFBP3	249.819	5.58137	0.706757	7.18969	6.49e-13	1.08e-10
SERPINE1	1929.46	-5.84445	0.745362	-7.17028	7.48e-13	1.22e-10
CCDC80	476.59	-6.39517	0.825182	-7.14409	9.06e-13	1.45e-10
PODXL	2459.72	4.11105	0.506272	7.13262	9.85e-13	1.55e-10
OXTR	334.82	-5.73659	0.73652	-7.10991	1.16e-12	1.8e-10
ZSCAN10	228.884	11.8348	1.59833	7.09165	1.33e-12	2.02e-10
LTBP2	135.943	-6.00578	0.789062	-6.97763	3e-12	4.5e-10
FOXD3-AS1	191.432	11.576	1.59079	6.96258	3.34e-12	4.93e-10
FOXH1	185.864	11.5359	1.59295	6.92799	4.27e-12	6.19e-10
ZIC2	224.4	5.06352	0.673511	6.77572	1.24e-11	1.71e-09
CD248	57.8439	-6.39749	0.880225	-6.69999	2.08e-11	2.8e-09
IL11	108.216	-4.33709	0.572968	-6.69686	2.13e-11	2.82e-09
IGSF1	54.1421	4.98	0.672147	6.66521	2.64e-11	3.45e-09
PTX3	219.157	-6.56668	0.910946	-6.65976	2.74e-11	3.53e-09
SPARC	2800.68	-3.9656	0.521001	-6.65181	2.9e-11	3.68e-09
CD24	2417.09	4.25217	0.578828	6.48236	9.03e-11	1.13e-08
IGFBP7	574.692	-6.85026	0.98734	-6.43168	1.26e-10	1.56e-08
PIM2	1244.46	3.89118	0.53241	6.36949	1.9e-10	2.28e-08
ZDHHC22	76.5458	6.43609	0.932505	6.36575	1.94e-10	2.31e-08
SYT6	61.9973	6.9188	1.00877	6.36297	1.98e-10	2.31e-08
DCN	52.3758	-6.30582	0.918084	-6.32385	2.55e-10	2.88e-08
HEG1	387.578	-3.64587	0.498478	-6.31096	2.77e-10	3.09e-08
HAPLN1	230.754	-5.49309	0.792384	-6.30134	2.95e-10	3.25e-08
HLA-DOA	68.9586	10.1046	1.52634	6.29256	3.12e-10	3.4e-08
SELENOM	132.075	-3.3193	0.448317	-6.28863	3.2e-10	3.45e-08
PALM3	72.6414	4.73907	0.674797	6.28199	3.34e-10	3.55e-08
MGLL	152.985	-6.27254	0.919533	-6.27769	3.44e-10	3.61e-08
CAVIN1	3207.29	-4.01471	0.560339	-6.27247	3.55e-10	3.69e-08
TNS1	130.669	-4.5371	0.64665	-6.2431	4.29e-10	4.41e-08
ZIC3	235.109	5.89521	0.86613	6.2291	4.69e-10	4.77e-08
LHFPL4	97.8631	6.10187	0.901608	6.2132	5.19e-10	5.22e-08
MYOF	43.1305	-5.56021	0.818446	-6.18271	6.3e-10	6.26e-08
C13orf42	59.027	9.88512	1.52889	6.1385	8.33e-10	8.19e-08
TET1	42.5364	4.62952	0.674495	6.12238	9.22e-10	8.97e-08
GRM4	85.4547	5.08727	0.753881	6.08488	1.17e-09	1.12e-07
TOM1L2	93.9086	-4.07028	0.589136	-6.0602	1.36e-09	1.29e-07
PLK2	201.414	-4.01064	0.581224	-6.04008	1.54e-09	1.45e-07
TENT5B	230.5	3.4451	0.489375	6.01809	1.76e-09	1.65e-07
DKK3	151.914	-4.04985	0.590698	-6.00959	1.86e-09	1.72e-07
MXRA7	76.3487	-4.08367	0.597179	-6.00099	1.96e-09	1.79e-07
PSIP1	337.72	3.60759	0.51943	5.9827	2.19e-09	1.99e-07
SNTG2-AS1	50.6704	4.18005	0.617175	5.96273	2.48e-09	2.22e-07
KCNK5	48.3431	6.53246	1.013	5.95506	2.6e-09	2.31e-07
PRKCQ-AS1	57.5336	4.92222	0.745023	5.93568	2.93e-09	2.57e-07
FGF13	50.7259	5.23483	0.79997	5.91876	3.24e-09	2.82e-07
TGFB2-OT1	1107.3	-5.608	0.863833	-5.91318	3.36e-09	2.89e-07
RAB17	322.833	6.18446	0.96489	5.89131	3.83e-09	3.27e-07
SLC15A3	76.1032	3.84053	0.567927	5.88196	4.05e-09	3.43e-07
NUP210	43.2851	5.61798	0.871317	5.87385	4.26e-09	3.57e-07
ENDOD1	56.5018	-4.58509	0.696089	-5.86863	4.39e-09	3.63e-07
LOX	203.195	-5.73289	0.894752	-5.84843	4.96e-09	4.02e-07
NEXN	41.6437	-5.54367	0.862437	-5.84816	4.97e-09	4.02e-07
TPM2	481.027	-3.15703	0.45628	-5.82324	5.77e-09	4.63e-07
RPS4Y1	76.7015	-24.2517	4.08075	-5.82042	5.87e-09	4.67e-07
CD59	1664.66	-3.58665	0.531147	-5.81128	6.2e-09	4.89e-07
SYT2	62.5644	7.50129	1.20744	5.79848	6.69e-09	5.23e-07
LMOD1	33.1746	-6.64295	1.06228	-5.78279	7.35e-09	5.69e-07
RARRES2	42.7255	4.93494	0.767641	5.77736	7.59e-09	5.83e-07
TNFRSF10D	248.863	-3.6794	0.551387	-5.76618	8.11e-09	6.18e-07
F2RL2	89.548	-8.61448	1.40818	-5.76238	8.29e-09	6.27e-07
JCAD	47.908	-4.4466	0.687445	-5.74097	9.41e-09	7e-07
GDF6	30.0708	-6.0311	0.965169	-5.73071	1e-08	7.37e-07
RASGRP2	50.9916	5.01706	0.788655	5.72756	1.02e-08	7.45e-07
SERTAD4	95.1308	-3.37872	0.505396	-5.69597	1.23e-08	8.9e-07
TIMP2	1933.84	-3.08979	0.455081	-5.69083	1.26e-08	9.1e-07
EXT1	231.558	-3.54863	0.536873	-5.67849	1.36e-08	9.71e-07
LOXL2	484.994	-3.38248	0.507961	-5.6746	1.39e-08	9.85e-07
ZIC5	50.5625	5.16673	0.826702	5.64499	1.65e-08	1.15e-06
TAC3	63.4956	7.52477	1.24869	5.62571	1.85e-08	1.28e-06
ENHO	53.071	4.30815	0.6789	5.60928	2.03e-08	1.4e-06
APELA	37.9841	9.2591	1.56287	5.60451	2.09e-08	1.42e-06
PXDC1	130.023	-5.219	0.842882	-5.59865	2.16e-08	1.46e-06
MSANTD3-TMEFF1	260.674	3.71121	0.57751	5.56044	2.69e-08	1.77e-06
TMEFF1	260.674	3.71121	0.57751	5.56044	2.69e-08	1.77e-06
NUDT10	132.323	2.96827	0.445252	5.54354	2.96e-08	1.92e-06
NDRG1	158.77	-4.04577	0.641489	-5.52741	3.25e-08	2.09e-06
CDC25A	295.613	2.97298	0.448255	5.5169	3.45e-08	2.21e-06
OTX2	146.73	5.01274	0.819443	5.50708	3.65e-08	2.32e-06
RCOR2	92.9893	4.12235	0.658112	5.50416	3.71e-08	2.34e-06
PLOD2	115.086	-4.2509	0.682557	-5.49537	3.9e-08	2.41e-06
GPRC5B	318.999	4.32127	0.697051	5.48206	4.2e-08	2.58e-06
PRKCQ	40.7985	5.07028	0.836133	5.46597	4.6e-08	2.81e-06
DLC1	193.842	-4.80436	0.788876	-5.45632	4.86e-08	2.94e-06
ST3GAL1	193.398	-3.88257	0.624269	-5.41845	6.01e-08	3.62e-06
TNC	26.0286	-5.49751	0.924361	-5.40645	6.43e-08	3.84e-06
FZD5	199.648	3.71211	0.594565	5.40245	6.57e-08	3.9e-06
UGT3A2	31.0795	8.9553	1.56586	5.39979	6.67e-08	3.94e-06
GOLGA3	493.793	-2.44507	0.36123	-5.38457	7.26e-08	4.26e-06
RHOC	340.432	-3.28635	0.518389	-5.37501	7.66e-08	4.46e-06
PICALM	405.878	-2.62036	0.395336	-5.36344	8.17e-08	4.73e-06
IGSF9	99.929	4.45784	0.73845	5.35966	8.34e-08	4.79e-06
CRYAB	84.5781	-5.32223	0.900154	-5.35711	8.46e-08	4.8e-06
GAS6	151.956	-4.6149	0.768127	-5.35706	8.46e-08	4.8e-06
NEDD9	83.3581	-5.21213	0.882734	-5.33811	9.39e-08	5.29e-06
JAK1	189.668	-3.10496	0.488074	-5.33722	9.44e-08	5.29e-06
PDCD1LG2	20.6665	-7.20727	1.25769	-5.33301	9.66e-08	5.39e-06
LAMB1	218.468	-3.38889	0.541841	-5.33161	9.73e-08	5.39e-06
KLHDC7A	31.3969	8.96615	1.58827	5.33042	9.8e-08	5.4e-06
COL4A1	1207.53	-3.87362	0.633365	-5.3265	1e-07	5.48e-06
LEFTY2	44.5281	9.46069	1.68479	5.31858	1.05e-07	5.69e-06
NMU	29.8887	8.90111	1.58464	5.3016	1.15e-07	6.17e-06
SEPHS1	1090.97	3.39517	0.547599	5.28702	1.24e-07	6.65e-06
SLC30A3	320.317	4.0407	0.67027	5.28249	1.27e-07	6.77e-06
HPDL	66.4855	4.34019	0.727935	5.27545	1.32e-07	7e-06
GSDME	51.3327	-3.42914	0.555737	-5.27074	1.36e-07	7.14e-06
NTN4	28.7253	-6.01878	1.04909	-5.26052	1.44e-07	7.5e-06
EFEMP2	133.669	-4.10723	0.687351	-5.24802	1.54e-07	7.99e-06
S100A6	2052.38	-3.53011	0.578073	-5.24174	1.59e-07	8.22e-06
RAB32	41.2666	-3.68196	0.607847	-5.2348	1.65e-07	8.48e-06
LEFTY1	62.5758	9.95669	1.807	5.23335	1.66e-07	8.5e-06
GDF5	47.1627	-7.07113	1.25728	-5.22646	1.73e-07	8.76e-06
RAB11FIP5	211.588	-2.7908	0.43837	-5.22573	1.73e-07	8.76e-06
CAMKV	65.1937	8.5732	1.54568	5.22307	1.76e-07	8.84e-06
NIBAN2	495.259	-3.16141	0.509841	-5.22008	1.79e-07	8.94e-06
FAR2P2	45.3348	7.08404	1.26156	5.21898	1.8e-07	8.94e-06
ENG	26.5411	-5.91839	1.04183	-5.20083	1.98e-07	9.76e-06
CCL2	56.8026	-4.09147	0.690567	-5.20076	1.98e-07	9.76e-06
FAP	37.4117	-6.80565	1.21816	-5.17636	2.26e-07	1.1e-05
DAB2	133.265	-4.606	0.793454	-5.17485	2.28e-07	1.1e-05
ZFHX3	25.0573	-5.67822	1.00288	-5.16336	2.43e-07	1.17e-05
PLA2G3	43.3856	7.01117	1.26146	5.1616	2.45e-07	1.17e-05
RASGEF1A	35.0525	4.45594	0.767869	5.15184	2.58e-07	1.23e-05
LPAR1	71.8241	-4.41256	0.76195	-5.13493	2.82e-07	1.34e-05
DSCC1	172.717	3.61241	0.608461	5.11521	3.13e-07	1.48e-05
SEMA3C	43.9232	-5.05076	0.890866	-5.10825	3.25e-07	1.51e-05
THBS3	64.1946	-4.37419	0.758443	-5.10808	3.25e-07	1.51e-05
CALB1	27.6244	8.78407	1.62152	5.10884	3.24e-07	1.51e-05
ATP8B1	26.9767	-4.68053	0.818783	-5.10578	3.29e-07	1.52e-05
BDNF	87.6004	-3.76784	0.640266	-5.10388	3.33e-07	1.53e-05
CYYR1	31.0777	5.20538	0.922615	5.10004	3.4e-07	1.55e-05
MT1XP1	156.533	4.87799	0.858868	5.09739	3.44e-07	1.57e-05
COL9A1	27.3058	8.77657	1.62765	5.08497	3.68e-07	1.66e-05
GDF3	42.6426	9.40043	1.75271	5.07809	3.81e-07	1.72e-05
SCD5	81.6771	-4.77783	0.844915	-5.06303	4.13e-07	1.84e-05
DEPDC1B	55.0884	3.1473	0.5231	5.0608	4.17e-07	1.84e-05
RNF157	28.2738	8.83622	1.64714	5.06103	4.17e-07	1.84e-05
SLIT3	37.8509	-5.28126	0.947568	-5.04583	4.52e-07	1.97e-05
CTSB	245.339	-3.70483	0.635243	-5.04506	4.53e-07	1.97e-05
TBC1D2	69.9822	-3.3406	0.562756	-5.04766	4.47e-07	1.97e-05
FEZF1	73.2501	7.71308	1.43384	5.03062	4.89e-07	2.11e-05
SOX21	51.6393	9.69537	1.83149	5.0207	5.15e-07	2.21e-05
HHLA1	66.1018	8.59258	1.61245	5.01882	5.2e-07	2.22e-05
GREM2	13.1888	-7.2949	1.35466	-5.01593	5.28e-07	2.24e-05
PIK3IP1	53.395	-4.56783	0.812014	-5.00956	5.46e-07	2.31e-05
SH2D2A	51.7546	3.23704	0.546851	5.00509	5.58e-07	2.35e-05
LAMA4	55.8797	-5.82753	1.06582	-4.99855	5.78e-07	2.42e-05
CAMTA2	38.9792	-3.94917	0.691767	-4.98602	6.16e-07	2.57e-05
C1orf198	158.808	-2.51396	0.404218	-4.98236	6.28e-07	2.61e-05
NRARP	40.8611	4.51764	0.806913	4.97902	6.39e-07	2.64e-05
SORBS1	25.2978	5.6074	1.026	4.97798	6.43e-07	2.65e-05
SNAI2	22.1546	-5.02157	0.910116	-4.96813	6.76e-07	2.77e-05
PNMA3	44.2413	8.02948	1.51692	4.96365	6.92e-07	2.82e-05
CACNA2D2	36.9109	6.16962	1.14338	4.95866	7.1e-07	2.88e-05
APCDD1L	346.802	-5.22661	0.955673	-4.94584	7.58e-07	3.07e-05
WNT5A	52.3551	-4.6161	0.834624	-4.93168	8.15e-07	3.28e-05
BEND3	49.5532	3.3721	0.583386	4.92315	8.52e-07	3.4e-05
CHP2	27.2162	8.7785	1.68163	4.92291	8.53e-07	3.4e-05
TBX15	18.2787	-7.02986	1.32997	-4.9098	9.12e-07	3.62e-05
KLF2	20.8516	-6.49138	1.22125	-4.90593	9.3e-07	3.68e-05
RGS16	32.5053	4.98602	0.915126	4.90208	9.48e-07	3.74e-05
SMURF2	107.423	-3.16481	0.54412	-4.89746	9.71e-07	3.81e-05
SERTAD2	83.3302	-3.01111	0.513058	-4.8944	9.86e-07	3.85e-05
CA11	44.1462	4.48304	0.813971	4.89335	9.91e-07	3.86e-05
PDE2A	56.0398	4.10575	0.737088	4.89189	9.99e-07	3.87e-05
IGSF9B	80.9946	4.29306	0.777009	4.88162	1.05e-06	4.04e-05
FOXD3	20.4628	8.35414	1.60874	4.88217	1.05e-06	4.04e-05
RRAGD	25.5616	5.18572	0.96094	4.87619	1.08e-06	4.14e-05
ENC1	94.2252	-4.77469	0.878906	-4.86365	1.15e-06	4.39e-05
TAGLN2	3349	-3.52379	0.622718	-4.85579	1.2e-06	4.53e-05
NELL2	22.9114	8.52905	1.65628	4.84763	1.25e-06	4.7e-05
CENPU	143.74	3.03704	0.523643	4.84497	1.27e-06	4.74e-05
BTBD17	24.6294	8.59952	1.67674	4.83052	1.36e-06	5.06e-05
RNA5SP392	37.9286	-4.27714	0.784495	-4.81474	1.47e-06	5.46e-05
JPH1	29.4329	5.05527	0.948238	4.80393	1.56e-06	5.74e-05
EPHX3	60.7971	4.67939	0.870377	4.80181	1.57e-06	5.77e-05
CDH11	60.5077	-5.6395	1.07364	-4.78701	1.69e-06	6.14e-05
COL5A2	282.24	-4.3221	0.798344	-4.78753	1.69e-06	6.14e-05
HBEGF	86.4696	-4.08039	0.748241	-4.78507	1.71e-06	6.18e-05
GRPR	46.1158	8.08242	1.58513	4.78345	1.72e-06	6.2e-05
FBN3	39.0973	7.85155	1.53766	4.78098	1.74e-06	6.25e-05
SEMA3G	19.9524	8.29055	1.63118	4.77601	1.79e-06	6.36e-05
IER5L	22.2395	-5.55023	1.05767	-4.77488	1.8e-06	6.37e-05
PPP1R14B-AS1	37.2037	-3.78702	0.693396	-4.74046	2.13e-06	7.53e-05
CCDC9B	38.6992	-4.21914	0.786596	-4.72814	2.27e-06	7.94e-05
PDE1C	21.092	-5.95885	1.15519	-4.7255	2.3e-06	8e-05
OGDHL	18.4177	8.21771	1.63335	4.72508	2.3e-06	8e-05
B3GALT1	25.0165	6.18215	1.20687	4.70818	2.5e-06	8.63e-05
ST8SIA3	17.5234	8.10967	1.61628	4.70813	2.5e-06	8.63e-05
PAIP2B	34.8149	4.01106	0.746369	4.70419	2.55e-06	8.76e-05
NUPR1	44.1516	-4.78318	0.910828	-4.70251	2.57e-06	8.8e-05
PDZD4	52.2593	4.99727	0.956697	4.70083	2.59e-06	8.84e-05
P4HA2	143.042	-3.34045	0.604878	-4.6959	2.65e-06	8.99e-05
NRN1L	24.2992	4.54895	0.863307	4.69004	2.73e-06	9.18e-05
LPAR3	27.4129	8.78618	1.7678	4.68727	2.77e-06	9.27e-05
ZHX3	57.4976	-3.12077	0.561209	-4.66987	3.01e-06	0.000100205
NKAIN1	112.638	4.21547	0.79676	4.66322	3.11e-06	0.000103123
MAP1A	94.2096	-3.99576	0.749889	-4.6617	3.14e-06	0.000103515
S100A16	552.898	-3.26918	0.594793	-4.65571	3.23e-06	0.000105429
ZDHHC19	17.1891	8.07944	1.62944	4.65157	3.29e-06	0.000107186
TLE1	83.0989	2.64616	0.461584	4.64955	3.33e-06	0.000107857
KDR	24.5291	8.63184	1.74995	4.64689	3.37e-06	0.00010887
CHST13	15.9836	8.00608	1.61719	4.64144	3.46e-06	0.000111386
IGFBP4	164.545	-3.05818	0.55153	-4.63833	3.51e-06	0.00011268
LGALS1	17.8553	-6.99521	1.40178	-4.63355	3.59e-06	0.000114908
RNH1	180.086	-2.92886	0.52496	-4.62675	3.71e-06	0.000118332
SIT1	25.2032	5.18113	1.0121	4.62518	3.74e-06	0.000118817
BACE1	164.705	-3.21145	0.58725	-4.6172	3.89e-06	0.000123049
KRTAP2-3	17.3204	-6.94864	1.39799	-4.61279	3.97e-06	0.000124831
PDGFC	62.6878	-3.7203	0.69809	-4.61301	3.97e-06	0.000124831
SLITRK4	36.0412	4.84495	0.942242	4.61128	4e-06	0.000125307
TLCD3B	44.2335	4.46195	0.860577	4.60383	4.15e-06	0.000129436
ORC1	36.2803	4.02467	0.766273	4.59975	4.23e-06	0.000131544
CAMK2D	36.7618	-3.47201	0.64941	-4.57647	4.73e-06	0.00014656
CHI3L1	22.6449	-5.67457	1.13214	-4.57062	4.86e-06	0.000149699
PDGFRB	35.8648	-3.59266	0.677873	-4.56229	5.06e-06	0.000155241
SIL1	67.6079	-3.36583	0.629512	-4.55246	5.3e-06	0.000162137
RGMA	198.666	4.16007	0.806458	4.53845	5.67e-06	0.000172706
CHDH	32.8782	3.54376	0.670998	4.53617	5.73e-06	0.000174009
LIMA1	414.679	-3.00398	0.552695	-4.5305	5.88e-06	0.000177561
GPR143	39.9819	4.46506	0.875186	4.53053	5.88e-06	0.000177561
SNAI3	20.4541	5.9135	1.19514	4.52961	5.91e-06	0.000177722
NKX1-2	31.4227	7.53424	1.55708	4.51757	6.26e-06	0.000187518
LYPD3	40.0301	3.73397	0.716483	4.51368	6.37e-06	0.00019037
DCTN3	178.288	-2.59739	0.465417	-4.50648	6.59e-06	0.000195658
WDHD1	94.5915	3.0923	0.575172	4.507	6.58e-06	0.000195658
PTGES	391.997	-3.33817	0.630911	-4.49852	6.84e-06	0.000201815
JPH4	31.2049	4.86377	0.970443	4.49668	6.9e-06	0.00020292
ITLN2	19.3365	8.26134	1.72948	4.48766	7.2e-06	0.000211016
C1orf226	50.1332	4.2119	0.82748	4.48579	7.26e-06	0.000211527
S100A11	656.071	-3.06924	0.573772	-4.4778	7.54e-06	0.000218899
NGF	15.9692	-5.56665	1.13425	-4.46698	7.93e-06	0.000228089
SLC20A2	103.971	-3.02973	0.566248	-4.46754	7.91e-06	0.000228089
TM4SF1	112.145	-4.26557	0.843313	-4.46522	8e-06	0.000229258
ETV1	38.7115	3.65604	0.70733	4.46191	8.12e-06	0.000232095
SEMA5A	43.9017	-3.64458	0.705124	-4.45962	8.21e-06	0.000233859
CYB5R1	539.329	-2.98926	0.558749	-4.45506	8.39e-06	0.000238138
PLAUR	20.6354	-4.44578	0.886538	-4.45077	8.56e-06	0.000242201
MT1H	44.9866	8.03573	1.69658	4.44171	8.92e-06	0.000251844
TNNI3	78.567	4.57395	0.918419	4.43583	9.17e-06	0.00025802
TMEM163	15.4637	7.94573	1.68016	4.43156	9.36e-06	0.000262375
ARHGDIB	85.4038	-5.11999	1.04392	-4.42563	9.62e-06	0.000268868
HTRA1	585.684	-3.60616	0.702604	-4.42093	9.83e-06	0.000273952
EPHA8	15.9973	8.00622	1.69973	4.41613	1e-05	0.000279251
ART5	37.0223	4.19525	0.837524	4.4121	1.02e-05	0.000283628
CCN2	2387.97	-3.22205	0.617226	-4.41014	1.03e-05	0.000285347
BEX5	25.8774	4.59165	0.928373	4.40733	1.05e-05	0.000288204
FBLN5	63.6178	-3.8172	0.753293	-4.4036	1.06e-05	0.000291646
IFITM1	262.906	2.59339	0.475397	4.40346	1.07e-05	0.000291646
ARFGEF3	95.8503	3.56431	0.695994	4.40278	1.07e-05	0.000291676
INHBE	109.126	4.82107	0.98357	4.39326	1.12e-05	0.000303857
ESM1	27.454	-5.14057	1.05675	-4.39137	1.13e-05	0.000305591
LIMS2	60.5241	-2.79535	0.523349	-4.38588	1.16e-05	0.000312478
VEGFC	14.1967	-6.66074	1.40818	-4.37498	1.21e-05	0.00032658
KIFC3	132.518	-3.46541	0.678822	-4.36847	1.25e-05	0.000334497
TICAM1	29.6987	-3.59252	0.708197	-4.36675	1.26e-05	0.000336156
SERTAD4-AS1	50.0087	-3.45839	0.677952	-4.36371	1.28e-05	0.000339876
FIGNL2	157.384	4.31153	0.873913	4.36145	1.29e-05	0.000342144
GLS2	12.6485	7.67639	1.64583	4.36035	1.3e-05	0.000342144
SEC22B	181.416	-2.4054	0.437911	-4.35111	1.35e-05	0.000355865
RSPO4	15.76	7.96256	1.71647	4.34763	1.38e-05	0.000360527
IER3	1677.87	-2.81207	0.532584	-4.34124	1.42e-05	0.000370119
SMIM24	30.437	6.52219	1.38912	4.33524	1.46e-05	0.000379269
VASN	89.9512	-3.02411	0.586758	-4.30179	1.69e-05	0.000436287
DRAXIN	88.6358	3.91431	0.793874	4.30082	1.7e-05	0.000436287
RND1	25.5388	7.23819	1.56641	4.30167	1.7e-05	0.000436287
NECTIN3-AS1	31.0587	-5.24479	1.1044	-4.29625	1.74e-05	0.000443649
FBXO32	23.974	-3.76321	0.760014	-4.29362	1.76e-05	0.000447677
UNC13A	50.3173	4.5124	0.9364	4.28492	1.83e-05	0.00046428
TFPI2	45.4931	-3.61406	0.727202	-4.28225	1.85e-05	0.00046858
DLGAP3	15.2487	7.89215	1.72732	4.27955	1.87e-05	0.000472995
PLPP2	100.318	2.45594	0.457237	4.27774	1.89e-05	0.000475534
BCL11A	50.3943	3.26171	0.646294	4.27315	1.93e-05	0.000481467
P2RY1	75.6958	4.03422	0.827016	4.27347	1.92e-05	0.000481467
CRYGEP	13.8647	7.81519	1.71989	4.25328	2.11e-05	0.000524827
KLK10	11.9046	7.58879	1.66738	4.25145	2.12e-05	0.000527679
USP28	105.637	2.6571	0.507612	4.2495	2.14e-05	0.000529422
STK26	107.359	2.77493	0.535286	4.24993	2.14e-05	0.000529422
RRAS	206.357	-3.39995	0.682785	-4.24724	2.16e-05	0.000533348
EDNRB	19.1398	5.82673	1.25542	4.24298	2.21e-05	0.000540675
TERT	24.5503	7.14698	1.56769	4.23999	2.24e-05	0.000546444
ZNF703	58.8733	-4.74041	1.00086	-4.23678	2.27e-05	0.000552832
RFC4	101.776	2.541	0.482059	4.23391	2.3e-05	0.000558465
CFL2	46.3452	-3.05612	0.604119	-4.23116	2.32e-05	0.000563833
SPTSSB	13.6486	7.78757	1.72318	4.22914	2.35e-05	0.00056742
POU3F1	30.6562	4.60843	0.971654	4.22828	2.35e-05	0.000568083
RPRM	33.4553	5.97841	1.2982	4.22002	2.44e-05	0.000587753
CXCL12	74.3906	-3.5415	0.721624	-4.2148	2.5e-05	0.00059994
TESC	22.9512	7.09043	1.56472	4.2119	2.53e-05	0.000606088
PIF1	332.632	4.43035	0.933745	4.20923	2.56e-05	0.000610109
SYNE4	26.2298	7.24008	1.60298	4.20473	2.61e-05	0.000620769
CHST9	11.8016	7.58421	1.68772	4.19751	2.7e-05	0.000639212
GASK1B	79.4892	-4.91136	1.05252	-4.19125	2.77e-05	0.000653727
EDIL3	145.909	-2.73584	0.533745	-4.18897	2.8e-05	0.00065864
DHRS1	296.65	-2.38761	0.451003	-4.18537	2.85e-05	0.000664045
ATL3	125.33	-2.36583	0.445722	-4.18608	2.84e-05	0.000664045
HSPA12B	12.7512	7.68319	1.71617	4.1856	2.84e-05	0.000664045
TNNC2	40.1452	3.89109	0.810537	4.18376	2.87e-05	0.000667057
PLIN3	1433.38	-2.38219	0.449968	-4.18294	2.88e-05	0.000667782
HES6	65.4965	2.83301	0.558386	4.17814	2.94e-05	0.000680305
RNF152	31.0203	-3.05438	0.612914	-4.1676	3.08e-05	0.0007107
ARHGAP4	49.8415	4.26947	0.904891	4.16567	3.1e-05	0.000714783
CBLN1	11.9952	7.57975	1.69976	4.16515	3.11e-05	0.000714783
KLHL23	187.151	2.57587	0.499276	4.15776	3.21e-05	0.00073461
PLAT	36.1468	-4.59217	0.985601	-4.15195	3.3e-05	0.00075136
UBE2J1	191.988	-3.52587	0.728868	-4.15146	3.3e-05	0.00075136
ITPRIPL2	73.5148	-2.98143	0.600407	-4.13291	3.58e-05	0.000808652
CST6	127.072	-4.99647	1.08853	-4.13076	3.62e-05	0.000809172
ZNF232	63.9915	2.68185	0.528063	4.13181	3.6e-05	0.000809172
PELI1	36.8025	3.16654	0.645572	4.1305	3.62e-05	0.000809172
CCDC88C	164.508	3.35466	0.691448	4.12852	3.65e-05	0.000814186
STK38	305.835	-2.03958	0.373563	-4.12133	3.77e-05	0.000837975
PPM1J	32.4246	3.31426	0.683644	4.11655	3.85e-05	0.00085347
ARHGEF19	447.37	2.76778	0.551243	4.11393	3.89e-05	0.00085903
LRRC4B	10.8438	7.41558	1.68087	4.11428	3.88e-05	0.00085903
CYTH3	131.986	-2.36773	0.454331	-4.11095	3.94e-05	0.000868111
MAPK11	42.3692	-3.08848	0.630226	-4.10722	4e-05	0.000880107
NAP1L3	124.983	3.39141	0.706268	4.09393	4.24e-05	0.000927711
ZBTB47	36.9999	-2.87654	0.580712	-4.09245	4.27e-05	0.000931402
BST2	46.1142	6.01276	1.34729	4.09176	4.28e-05	0.000931977
CREB3	149.505	-2.28552	0.436552	-4.09006	4.31e-05	0.000936605
CPT1A	110.97	-3.44858	0.721113	-4.08892	4.33e-05	0.00093895
LIN28B	144.08	4.39279	0.953522	4.08254	4.45e-05	0.00096286
CHST6	35.1817	3.89942	0.832909	4.08138	4.48e-05	0.000965366
FAM117A	39.9607	3.19264	0.660321	4.07778	4.55e-05	0.000978157
FOXI3	20.0993	5.25134	1.16592	4.07518	4.6e-05	0.000986825
COPZ2	16.2367	-5.21821	1.15967	-4.06857	4.73e-05	0.00101283
MAP4K1	10.2281	7.37133	1.69061	4.06442	4.82e-05	0.00102625
VIPR2	15.9586	8.00793	1.84793	4.06288	4.85e-05	0.00103062
P4HB	868.493	-2.07464	0.389045	-4.04745	5.18e-05	0.00109838
ZBED2	19.3287	-5.88652	1.33454	-4.03622	5.43e-05	0.00114696
FAM155B	73.4661	4.39128	0.965446	4.03056	5.56e-05	0.00117227
ITGB1	315.155	-2.61116	0.525373	-4.0184	5.86e-05	0.00123157
TMEM121B	24.1482	4.78576	1.06676	4.01755	5.88e-05	0.00123316
C1orf94	11.3374	7.4782	1.73858	4.01374	5.98e-05	0.00125038
PAQR7	155.979	-2.46091	0.489116	-4.00909	6.1e-05	0.00127237
PLPPR5	10.6615	7.39623	1.72604	3.99541	6.46e-05	0.00133895
FAM89B	74.4013	-2.59484	0.524533	-3.99372	6.5e-05	0.00134271
HYI	77.4584	-3.04917	0.63861	-3.99175	6.56e-05	0.0013506
EMILIN3	9.8488	7.29882	1.70646	3.98417	6.77e-05	0.00139129
PPP2R2B	141.589	2.47746	0.496739	3.98089	6.87e-05	0.00140436
SLC16A9	32.1413	3.38183	0.723912	3.98092	6.86e-05	0.00140436
SLC8A1	55.5772	-3.87192	0.848696	-3.97306	7.1e-05	0.00144252
ZNF488	22.0866	4.20527	0.932556	3.97324	7.09e-05	0.00144252
SOX3	167.255	4.53231	1.01495	3.97292	7.1e-05	0.00144252
PHC2	55.4386	-3.20874	0.68228	-3.97013	7.18e-05	0.00145624
GOLGA2	322.039	-2.57081	0.522332	-3.96454	7.35e-05	0.00148749
RAP1GAP	17.5882	4.66861	1.05482	3.95194	7.75e-05	0.0015646
ZNF711	93.8671	2.63931	0.541811	3.94844	7.87e-05	0.00158416
SH2D3C	21.6006	4.63108	1.04703	3.9455	7.96e-05	0.00159783
SYT13	10.2335	7.37196	1.7418	3.94533	7.97e-05	0.00159783
SLC8A2	16.0493	4.95447	1.13185	3.93555	8.3e-05	0.00165706
WIPF1	25.3019	-3.22509	0.692839	-3.93322	8.38e-05	0.00165869
HSPG2	396.836	-2.12231	0.41238	-3.93402	8.35e-05	0.00165869
TOX3	15.7393	4.93114	1.12628	3.93433	8.34e-05	0.00165869
TNNT1	132.796	2.84752	0.597634	3.92802	8.56e-05	0.00169132
PYGM	9.15102	7.20611	1.71139	3.91852	8.91e-05	0.0017518
NDRG2	78.4517	3.31045	0.717566	3.91665	8.98e-05	0.00176166
ZNF423	85.582	2.6938	0.561836	3.90471	9.43e-05	0.00184306
ZNF100	23.5806	3.23847	0.701263	3.90505	9.42e-05	0.00184306
SUN2	113.882	-2.69069	0.561346	-3.90258	9.52e-05	0.00185539
PADI3	13.9849	4.73188	1.08528	3.89936	9.64e-05	0.0018762
KLRG2	8.48035	7.08821	1.69061	3.89694	9.74e-05	0.00189102
GPR63	35.2759	2.77928	0.58522	3.89474	9.83e-05	0.00190419
PSG5	15.516	-6.78798	1.61833	-3.88548	0.000102127	0.0019741
CA12	53.7052	-3.23103	0.702974	-3.88497	0.000102344	0.00197412
PARP1	591.953	2.39138	0.48707	3.88318	0.0001031	0.00198451
DGKK	9.16328	7.2217	1.73149	3.88204	0.000103586	0.00198968
MMP1	482.863	-10.2935	2.52438	-3.87955	0.000104652	0.00200593
SCUBE3	25.1099	-4.63019	1.06551	-3.87627	0.000106072	0.00202642
MYH9	1072.92	-2.60068	0.541964	-3.87606	0.000106164	0.00202642
Z95118.2	13.0109	7.66657	1.84987	3.8741	0.00010702	0.00203851
SH3BGRL3	712.52	-2.85507	0.608484	-3.87039	0.000108662	0.00206427
KDM2B	197.008	2.11018	0.416064	3.87002	0.000108824	0.00206427
MBD2	31.1831	-4.20883	0.958675	-3.86871	0.000109414	0.00206724
PHLDA2	295.837	-3.24974	0.710819	-3.86841	0.000109547	0.00206724
FRZB	86.3076	4.78723	1.10834	3.86816	0.000109659	0.00206724
KCNK17	8.47599	7.09241	1.70567	3.865	0.000111091	0.00208992
GUCA1A	18.3598	6.7518	1.61855	3.8626	0.000112186	0.0021062
TAGLN	11.9112	-5.62275	1.32695	-3.86056	0.000113129	0.00211955
UBXN6	164.817	-2.15397	0.429423	-3.85161	0.000117345	0.0021851
GALNT6	35.4074	-3.04517	0.662634	-3.84099	0.000122537	0.00227715
PTPRD	52.7812	2.67171	0.566132	3.83605	0.000125031	0.00231878
SCD	1434.24	2.3113	0.472572	3.83286	0.00012666	0.00234424
NIPAL2	15.3305	-4.40065	1.01805	-3.83151	0.000127359	0.00235242
CYGB	462.489	-4.49632	1.04544	-3.82262	0.00013204	0.00243395
TMEM74B	8.5951	7.12165	1.73286	3.82123	0.000132789	0.00244283
C1QTNF6	18.1044	-4.10282	0.943424	-3.81888	0.000134059	0.00246124
FLT4	7.83166	6.98193	1.70529	3.80108	0.000144067	0.00263686
RAMP3	9.95224	7.29974	1.78901	3.80085	0.000144201	0.00263686
IGLON5	16.353	4.91691	1.16269	3.79888	0.000145354	0.00265263
TMEM40	20.2646	-5.80432	1.40042	-3.78766	0.000152075	0.00276425
LSP1P4	13.6415	-4.31416	1.00693	-3.78791	0.000151917	0.00276425
SALL1	48.147	4.23959	0.988723	3.78224	0.000155425	0.00281396
VENTX	8.65025	7.08601	1.74115	3.78257	0.000155215	0.00281396
FBXL17	29.7501	-2.96825	0.653835	-3.77503	0.000159989	0.00289086
LRIG1	83.0188	2.62001	0.561804	3.77358	0.000160923	0.00290201
SPRYD3	96.3383	-2.3426	0.488846	-3.76928	0.000163719	0.00294663
VSIR	7.36551	-6.4534	1.58122	-3.76506	0.00016651	0.00297945
SYNE3	13.168	-5.2544	1.26277	-3.76504	0.000166521	0.00297945
CAPN12	14.6197	4.79414	1.14121	3.76281	0.000168014	0.00299445
CHST4	7.80434	6.9571	1.71584	3.76322	0.000167736	0.00299445
ZBTB44	213.561	2.70078	0.58515	3.76104	0.000169207	0.00300984
RAB39B	18.402	3.68707	0.84949	3.75175	0.000175606	0.0031176
PRODH	10.3079	7.37801	1.83513	3.74798	0.000178267	0.00315872
CDC42EP3	349.899	-2.79538	0.612914	-3.74503	0.000180375	0.00318372
FGFR2	57.3198	3.13979	0.70553	3.74158	0.000182868	0.00322151
CLDN19	13.6407	5.2875	1.28125	3.73659	0.000186531	0.00327343
STRBP	30.5135	3.38106	0.771336	3.73515	0.000187602	0.00328591
PCYT1B	15.9766	5.55162	1.35264	3.73465	0.000187976	0.00328617
TIMP1	36.0892	-3.54164	0.814961	-3.73225	0.000189774	0.00331127
PROCA1	29.6454	3.63859	0.841873	3.72811	0.000192925	0.00335983
ME1	38.7441	-2.95062	0.658158	-3.72345	0.000196515	0.00340937
PPP1R18	178.308	-2.29438	0.483303	-3.71273	0.000205033	0.00354371
RPA3	169.152	2.41041	0.515115	3.7087	0.000208325	0.00358703
SLC18A2	7.40787	6.90041	1.72563	3.70903	0.000208057	0.00358703
SCN4A	8.27682	7.06265	1.77321	3.701	0.000214755	0.00368387
NT5E	15.5251	-5.19183	1.27028	-3.69355	0.000221149	0.00377232
SNHG1	744.21	2.52707	0.549255	3.69057	0.000223748	0.00380955
ARHGAP19	82.3872	2.52114	0.547786	3.68965	0.000224566	0.00381638
SEMA7A	98.0994	-3.05386	0.692426	-3.68828	0.000225779	0.00382986
POLD4	77.9612	-2.27779	0.482114	-3.68749	0.000226473	0.00383452
LTBP3	86.5637	-2.83833	0.634292	-3.68652	0.000227345	0.00384218
MICOS13	66.2291	-2.7946	0.622765	-3.68453	0.000229122	0.00385513
SSH1	96.4861	-2.19322	0.459584	-3.68425	0.000229376	0.00385513
ATXN7L1	52.1409	3.5323	0.824693	3.67689	0.000236094	0.0039535
JUNB	74.1092	-3.08406	0.7031	-3.67524	0.000237626	0.00397011
DUSP13	8.2918	7.05732	1.78436	3.67489	0.000237955	0.00397011
PAK1	361.687	2.45006	0.531074	3.67192	0.000240736	0.00400191
FBXL16	32.5664	3.11262	0.711513	3.67193	0.00024073	0.00400191
MATK	9.17221	7.19836	1.82495	3.67043	0.000242147	0.00401806
SSBP3	601.218	1.9708	0.401203	3.66599	0.000246388	0.00408103
FZD1	12.9577	-4.85528	1.18944	-3.66162	0.000250629	0.00414377
FAM161A	22.4853	3.54034	0.832131	3.65368	0.000258504	0.00426624
TMEM9B	123.275	-2.17226	0.458014	-3.65111	0.000261112	0.00429378
GRTP1	22.1977	4.36398	1.05819	3.65149	0.000260722	0.00429378
GBE1	64.159	-2.67834	0.59754	-3.6455	0.000266868	0.00438057
MBTD1	15.415	3.88842	0.930335	3.64215	0.000270371	0.00443011
MIS18BP1	64.0597	2.53264	0.559761	3.63126	0.000282037	0.004613
GDNF	26.179	-4.69222	1.15463	-3.63079	0.000282552	0.00461317
SEC23A	136.719	-2.10195	0.441907	-3.62508	0.000288875	0.00469961
HSPB7	10.0579	-6.15158	1.56115	-3.62013	0.000294453	0.00475152
DUSP4	32.3338	-2.78821	0.63219	-3.61949	0.000295183	0.00475152
SCARA3	169.641	-2.34451	0.509461	-3.62052	0.000294017	0.00475152
FGF12	14.6443	6.44515	1.64177	3.62119	0.000293252	0.00475152
TRIM45	68.313	2.21075	0.473217	3.61515	0.000300175	0.00482338
TEX2	96.6655	-2.46502	0.54373	-3.61396	0.000301553	0.00483702
FCGBP	7.09346	6.82288	1.75014	3.61278	0.000302935	0.00485067
RIT2	6.96275	6.81036	1.74782	3.61041	0.000305709	0.00488654
CGNL1	8.1168	7.0181	1.80622	3.60869	0.000307747	0.00491052
EHD1	500.483	-2.2468	0.484212	-3.6075	0.000309159	0.00492446
CCDC169	15.229	6.47458	1.65865	3.60208	0.000315678	0.00501956
OLIG3	14.1514	7.83495	2.03793	3.59922	0.000319179	0.00505762
MXRA8	370.394	-3.78102	0.911742	-3.59863	0.000319897	0.00506023
RPS6KA2	120.743	-2.15034	0.458875	-3.59648	0.000322548	0.00509336
BEST4	7.16241	6.84549	1.76511	3.59496	0.000324436	0.00511435
SLC38A4	9.06239	7.17422	1.85834	3.59149	0.000328789	0.00517404
RUNX1	32.8885	-4.06744	0.993974	-3.58906	0.000331866	0.00519564
OLFM2	17.6618	3.59535	0.862361	3.58939	0.000331447	0.00519564
PLA2G4C	9.84613	7.29505	1.89282	3.5899	0.000330802	0.00519564
FOXC2	25.8266	-4.27778	1.05295	-3.5878	0.000333475	0.00521191
P4HA1	102.509	-3.04457	0.70996	-3.58411	0.000338233	0.00527724
NODAL	11.306	7.45355	1.94156	3.58143	0.000341713	0.00532246
GATM	14.0298	4.76942	1.1933	3.57783	0.000346458	0.00538718
PLAGL1	9.90889	-6.1334	1.57564	-3.57532	0.000349803	0.00542996
C6orf89	166.863	-2.36068	0.52059	-3.57418	0.000351333	0.00544447
NPW	6.95142	6.78617	1.76251	3.5666	0.000361648	0.00559483
PPP1R3C	38.3441	-3.34742	0.79872	-3.56498	0.000363884	0.00561043
PRNP	165.514	-2.99588	0.700086	-3.56511	0.00036371	0.00561043
COL23A1	6.6148	6.73334	1.75	3.5619	0.000368185	0.00566719
PIWIL2	17.6076	5.70378	1.46247	3.55821	0.000373389	0.00573765
TCF15	62.9417	3.58477	0.868494	3.55186	0.000382519	0.00586808
P3H2	329.179	-2.55302	0.578304	-3.55007	0.000385129	0.00589822
GLIPR1	7.33484	-6.45007	1.67692	-3.54822	0.00038785	0.00592995
F3	62.3375	-3.21386	0.765382	-3.54576	0.000391477	0.00597541
RTL8C	133.461	-2.21402	0.484099	-3.54063	0.000399171	0.0060827
HOXA7	6.03368	-6.16731	1.60155	-3.53865	0.00040218	0.00608821
FZD2	44.9324	-2.64444	0.605838	-3.53962	0.000400709	0.00608821
RELA	205.919	-2.2156	0.484879	-3.5382	0.000402861	0.00608821
COL11A1	164.173	-2.17535	0.473377	-3.53914	0.000401434	0.00608821
PRKX	190.901	2.60073	0.593727	3.5382	0.000402862	0.00608821
NEBL	31.7077	4.11626	1.02226	3.53751	0.000403912	0.00609401
PON2	172.96	-2.12655	0.460472	-3.53235	0.000411887	0.00619388
ZNF572	20.2297	3.38399	0.816434	3.53242	0.000411777	0.00619388
SCN9A	11.2457	-4.19796	1.05032	-3.52079	0.000430265	0.00643398
IKBIP	29.2351	-2.80006	0.653179	-3.52133	0.000429393	0.00643398
PKLR	13.7408	4.70631	1.19479	3.52054	0.000430668	0.00643398
GAL3ST1	7.07622	6.85655	1.80611	3.51947	0.000432403	0.00644936
VWDE	6.76847	6.77809	1.78697	3.51327	0.000442631	0.00659117
SYNGR3	90.6004	2.54567	0.582917	3.50937	0.000449174	0.00667772
ITGA2B	13.7824	5.29944	1.37011	3.50295	0.000460134	0.00679646
IGDCC3	74.2095	3.72678	0.922095	3.4994	0.000466313	0.00686553
UNC5D	7.18525	6.8362	1.81061	3.49949	0.000466144	0.00686553
CD99L2	113.217	-2.73524	0.639271	-3.49655	0.000471321	0.00691699
MYLK	341.197	-2.30752	0.516935	-3.49662	0.000471194	0.00691699
MCRIP2P1	45.3469	4.38181	1.11092	3.49422	0.000475448	0.00696638
KCND2	11.3811	5.09896	1.3173	3.49121	0.000480836	0.00703405
GABRQ	6.43451	6.68476	1.77206	3.49015	0.000482751	0.00705079
CHMP3	141.775	-1.95536	0.417512	-3.4858	0.000490668	0.00714359
PROKR1	7.83032	6.99727	1.8642	3.48529	0.000491612	0.00714596
RHOB	65.347	-2.45907	0.562375	-3.48356	0.000494787	0.00715796
SFRP1	390.038	2.67648	0.624729	3.48388	0.000494203	0.00715796
CCDC152	20.1667	3.70344	0.919446	3.4841	0.000493798	0.00715796
NEGR1	12.2416	-3.79855	0.947517	-3.48125	0.000499075	0.0072086
CEBPD	24.3562	-3.58007	0.885545	-3.47817	0.000504856	0.00728059
SYTL4	15.8035	-4.05683	1.02406	-3.47326	0.00051417	0.0073916
APOBEC3D	19.0944	4.21047	1.07077	3.46524	0.000529755	0.00759178
FRAT1	21.4917	3.47082	0.857527	3.4644	0.000531418	0.00760368
GLIPR1L1	41.9552	9.38576	2.56648	3.46224	0.000535708	0.00765309
CEBPZ	61.211	2.30781	0.522752	3.45825	0.000543699	0.00775513
TRIM16	66.2634	-2.11345	0.466845	-3.45608	0.000548095	0.00780566
SIRPA	64.8349	-2.51543	0.583378	-3.45476	0.000550792	0.00781662
PRAF2	92.7219	-2.06535	0.45309	-3.45483	0.000550644	0.00781662
B3GAT1	30.1609	3.7525	0.941542	3.45444	0.00055143	0.00781662
HEXA	93.2756	-2.10666	0.465319	-3.45281	0.00055478	0.00782537
MCM3	816.095	2.09625	0.462259	3.45314	0.000554097	0.00782537
USP51	48.2029	2.60352	0.609268	3.45254	0.000555345	0.00782537
CA8	12.7128	4.57348	1.17987	3.45247	0.00055547	0.00782537
GEMIN8P4	6.44819	6.71551	1.80161	3.44997	0.00056064	0.00788605
WIPI1	39.9781	-2.96793	0.716104	-3.44633	0.000568248	0.00798079
PCDH1	11.6707	5.05023	1.32052	3.44578	0.000569411	0.00798485
HAPLN4	47.1657	3.66419	0.918813	3.44378	0.000573638	0.00803181
ZNF469	28.7987	-3.23005	0.792882	-3.4432	0.000574877	0.00803364
PDE7A	41.4807	2.54268	0.593302	3.44289	0.000575526	0.00803364
MARCH4	32.5713	-3.64417	0.913593	-3.44154	0.000578415	0.00806165
KLF15	6.191	6.63599	1.78373	3.43998	0.000581751	0.00809581
TCEAL1	32.6254	-3.25223	0.801372	-3.4344	0.000593875	0.00825198
CDCA7L	126.58	2.15447	0.481975	3.4327	0.000597602	0.00829116
OPRD1	6.26587	6.64429	1.79161	3.42948	0.000604744	0.00836486
GOPC	171.516	-2.0853	0.462383	-3.42854	0.000606841	0.00838118
PPIC	62.485	-2.37189	0.546311	-3.42641	0.000611613	0.00843435
HMGN5	19.9374	3.32235	0.824056	3.42495	0.000614905	0.00846698
RIMS3	114.926	2.67143	0.63458	3.42184	0.000621998	0.00855177
CCBE1	32.6985	-3.72327	0.942251	-3.42082	0.000624321	0.00857082
IFITM10	12.97	-3.92907	1.00286	-3.41928	0.000627882	0.00858106
SULT4A1	62.7061	2.42415	0.562735	3.41929	0.000627857	0.00858106
DERL3	6.68867	6.7609	1.83063	3.42008	0.000626016	0.00858106
ENPP2	28.245	-3.46979	0.868653	-3.41885	0.000628871	0.00858175
MYCN	186.095	4.02757	1.03277	3.41564	0.000636318	0.00867043
KDELR3	10.5991	-4.57454	1.1934	-3.41423	0.00063963	0.00870258
ZNF749	16.5355	5.5677	1.48612	3.41002	0.000649574	0.00881165
MAP4	939.038	-1.7908	0.378739	-3.40814	0.000654065	0.00885944
SV2A	167.013	2.00267	0.440971	3.40765	0.00065526	0.00886249
RASL12	10.887	4.96955	1.31188	3.40698	0.000656867	0.0088711
S100A10	1257.15	-2.35554	0.54485	-3.40559	0.00066021	0.00890309
IL6ST	44.3927	-3.29604	0.821493	-3.40362	0.000665004	0.00894992
TMSB4XP8	81.897	-3.21173	0.796782	-3.40335	0.00066564	0.00894992
GPR19	5.77654	6.54056	1.77578	3.40164	0.000669831	0.00897985
TNFSF15	10.7261	-4.44061	1.15881	-3.40056	0.000672471	0.00900205
CALN1	5.74491	6.51917	1.77171	3.39738	0.000680334	0.009094
ETHE1	163.364	-2.56454	0.60917	-3.38911	0.0007012	0.00933198
PTGIR	6.10408	-6.18501	1.68169	-3.38054	0.000723447	0.00961407
TFPI	16.252	-3.86663	0.998019	-3.37332	0.000742685	0.0098554
CCDC160	11.3851	6.0549	1.64881	3.36903	0.000754339	0.00998107
ITGA5	115.459	-3.11997	0.778221	-3.36661	0.000760975	0.0100398
SLC19A3	11.2912	4.03393	1.05033	3.36461	0.000766531	0.0100986
TIMP3	300.049	-3.99292	1.03988	-3.35897	0.000782325	0.01025
ATL2	117.692	2.14542	0.489868	3.35891	0.00078251	0.01025
GPRIN2	14.8297	4.04136	1.05467	3.35779	0.000785693	0.0102623
OXER1	5.86202	6.54502	1.80012	3.35813	0.000784726	0.0102623
SINHCAF	648.549	2.36525	0.555621	3.35705	0.000787782	0.0102711
OIP5	273.217	2.36611	0.555927	3.35676	0.000788613	0.0102711
MAD2L2	510.471	2.32629	0.544192	3.35597	0.000790862	0.0102857
ZMAT4	14.8642	4.14704	1.08783	3.35259	0.00080059	0.0103974
KCNG3	8.15665	7.04606	1.95539	3.3477	0.000814853	0.0105677
SELPLG	11.9392	-5.10775	1.37767	-3.3446	0.000824003	0.0106712
CLCF1	6.56449	-5.52812	1.50373	-3.34377	0.00082647	0.0106729
PDYN	6.29612	6.66169	1.84254	3.34413	0.000825399	0.0106729
MAP1LC3A	18.0398	-3.56835	0.917847	-3.34298	0.000828835	0.010678
TMSB15A	156.233	2.50889	0.600951	3.34286	0.000829197	0.010678
PHF21B	161.219	3.23718	0.819904	3.33842	0.000842573	0.0108349
RTL5	34.1978	-3.59362	0.927127	-3.33678	0.000847539	0.0108835
DNMT3A	293.723	2.142	0.492216	3.33593	0.000850142	0.0109016
TMSB10	700.791	-1.82545	0.39778	-3.33212	0.000861876	0.0110168
DTNB	19.1747	3.56117	0.918763	3.33184	0.000862743	0.0110168
HOXA11	6.62214	-5.53527	1.51207	-3.33006	0.000868277	0.011072
ZNF43	27.5956	2.86637	0.7109	3.3287	0.000872528	0.0111108
CLDN10	5.9631	6.56215	1.82595	3.31999	0.000900207	0.0114473
RAB5C	645	-1.69144	0.359391	-3.31515	0.000915931	0.0116311
CRYGD	5.71328	6.4988	1.81346	3.30793	0.00093989	0.0119188
TRAK2	84.1326	-1.99689	0.452656	-3.30691	0.000943308	0.0119455
GFRA3	5.39366	6.45309	1.80853	3.29167	0.00099594	0.0125946
TIMELESS	301.745	1.99969	0.456152	3.2877	0.0010101	0.012756
SEC31A	93.8224	-2.02407	0.463665	-3.287	0.00101261	0.01277
NAT8L	22.1376	3.15408	0.807594	3.28641	0.00101475	0.0127794
IDH1	499.411	2.1781	0.511957	3.27782	0.00104612	0.0131233
SLC24A2	5.94514	6.57694	1.85479	3.27635	0.00105157	0.0131705
GAL3ST3	11.8798	4.46675	1.21101	3.27557	0.00105449	0.013189
RAPGEF5	12.1002	4.54466	1.23538	3.27403	0.00106026	0.0132432
RASIP1	25.2185	2.73548	0.682956	3.27325	0.0010632	0.0132617
SH3PXD2A	69.6345	-2.30563	0.552609	-3.26747	0.00108512	0.0135168
KCNK3	6.55612	-5.51838	1.53609	-3.26699	0.00108696	0.0135212
MTMR7	5.32609	6.42262	1.81313	3.26652	0.00108877	0.0135253
NAP1L2	12.4586	5.23636	1.45044	3.26547	0.00109284	0.0135575
ZNF385C	5.2905	6.39868	1.80698	3.26439	0.00109698	0.0135904
MUTYH	139.278	2.76698	0.69483	3.26264	0.00110378	0.0136376
NALCN	14.1542	-3.89254	1.04023	-3.26132	0.00110893	0.0136644
RUNX1T1	79.8469	2.33215	0.561755	3.26147	0.00110835	0.0136644
TCEAL9	256.977	-2.13227	0.501046	-3.25773	0.00112307	0.0138188
BCAR3	34.7474	-2.77774	0.699536	-3.25607	0.00112965	0.0138627
ZNF503	25.3582	-4.19356	1.13472	-3.25505	0.00113372	0.0138763
CYB5R3	636.207	-1.82261	0.406637	-3.25257	0.00114367	0.0139794
TBC1D20	125.925	-2.00948	0.464594	-3.24902	0.00115802	0.014117
NPDC1	100.099	-2.05763	0.479896	-3.24576	0.00117138	0.0142609
MCM6	136.058	1.98069	0.456634	3.24263	0.00118434	0.0143804
FOXC1	116.34	-4.0259	1.08891	-3.23802	0.00120364	0.0145954
INO80C	15.455	4.55778	1.25338	3.23746	0.00120598	0.0146044
CHRNA5	11.0449	3.97564	1.07525	3.23242	0.00122748	0.0148255
SBDS	137.551	-2.7665	0.701721	-3.22992	0.00123825	0.0148999
TMEM151B	80.9011	3.65861	0.977743	3.23051	0.00123571	0.0148999
GLP1R	5.34173	6.43978	1.83903	3.22985	0.00123854	0.0148999
RNF165	5.43818	6.42789	1.83613	3.22847	0.00124453	0.0149523
RAC3	113.878	2.00917	0.467937	3.22515	0.00125908	0.0150875
LINC-ROR	6.56051	6.67706	1.91521	3.22526	0.0012586	0.0150875
FAM214B	12.481	-3.80032	1.02386	-3.22341	0.00126673	0.0151593
TWF1	50.0653	-2.70546	0.685301	-3.21823	0.00128984	0.0153755
SLC25A16	35.0088	-2.38172	0.584663	-3.21846	0.0012888	0.0153755
PPM1E	9.68785	5.83592	1.65779	3.21869	0.00128777	0.0153755
NACC2	64.3082	-2.21397	0.533016	-3.21561	0.00130166	0.0154771
KLHL34	10.2044	5.88739	1.6754	3.21559	0.00130175	0.0154771
ITGA11	141.939	-6.08265	1.73966	-3.20906	0.00133172	0.0158128
MAT1A	5.14612	6.33825	1.81959	3.20855	0.00133404	0.0158199
SEMA5B	11.7636	6.10031	1.74564	3.20818	0.00133579	0.0158201
ZNF280B	44.7297	2.65736	0.673182	3.20472	0.00135192	0.0159698
GFY	5.55859	6.42937	1.85131	3.20279	0.00136101	0.0160564
DUSP1	31.5706	-3.17222	0.835321	-3.19903	0.0013789	0.0162465
GLDC	5.25425	6.41109	1.84814	3.19841	0.0013819	0.016254
PNMA5	7.79377	6.96382	2.02111	3.19816	0.00138309	0.016254
ATXN1	34.5216	-3.73091	1.01162	-3.1938	0.00140412	0.0164588
FZD7	172.013	2.04823	0.484882	3.19301	0.00140797	0.0164828
FGF4	7.55258	6.90766	2.00751	3.19185	0.00141365	0.0165281
SLC25A20	26.0254	-2.99869	0.784115	-3.18664	0.00143937	0.0168074
MGARP	13.6107	-4.65297	1.30393	-3.18496	0.00144774	0.0168758
RIN1	25.3911	-2.89494	0.752009	-3.18472	0.00144893	0.0168758
WNK3	21.535	3.08298	0.811267	3.18388	0.00145313	0.016889
CD83	33.624	3.18587	0.843615	3.18376	0.00145375	0.016889
EBF3	5.11081	-5.92846	1.70748	-3.17923	0.00147665	0.0171333
IL20RA	8.32795	7.07877	2.06986	3.17836	0.0014811	0.0171631
EMILIN1	27.618	-3.74342	1.02093	-3.17692	0.00148847	0.0172267
MYEF2	72.2332	2.1218	0.511109	3.17309	0.00150824	0.0174334
SLC66A2	197.772	-1.92543	0.449376	-3.17203	0.00151379	0.0174755
TMEM30A	425.663	-1.65358	0.364347	-3.16614	0.00154474	0.0178103
S100A2	53.1322	-2.93768	0.77022	-3.16492	0.00155126	0.0178629
TBX3	11.1298	-4.22638	1.17782	-3.16379	0.00155727	0.0178688
SLFN11	6.5947	-5.53688	1.5926	-3.16268	0.00156324	0.0178883
CLIP1	64.5933	-2.51302	0.636826	-3.16102	0.0015722	0.0179655
SFRP5	5.97686	6.60105	1.93029	3.1607	0.00157392	0.0179655
TFAP4	46.7881	2.48009	0.626645	3.15983	0.00157861	0.0179966
TNFRSF11B	41.0964	-8.93476	2.67	-3.15909	0.00158264	0.01802
CKB	448.131	2.08531	0.502166	3.15694	0.00159435	0.0181308
CHRNA4	22.6874	3.61763	0.987934	3.15571	0.00160108	0.0181847
DUSP14	149.402	-1.99334	0.473344	-3.15488	0.00160563	0.0182137
FA2H	6.17904	6.66097	1.95418	3.15271	0.00161761	0.0183269
KLF6	50.1175	-2.68439	0.695	-3.143	0.00167223	0.0189223
MEIS2	16.2863	-3.93806	1.0941	-3.14236	0.00167594	0.0189408
PYGB	183.315	-2.11246	0.513496	-3.14017	0.00168852	0.0190359
KCNJ11	19.874	3.31999	0.898154	3.13976	0.00169086	0.0190388
FABP3	11.1492	4.48332	1.26913	3.13862	0.00169745	0.0190444
TCF24	4.82117	6.28753	1.84449	3.13775	0.00170253	0.0190529
PCDH10	11.318	-5.03878	1.4471	-3.13646	0.00171003	0.0191134
ITGA10	11.3725	-4.63828	1.31995	-3.13518	0.00171748	0.01917
GAPDHP66	6.48338	6.72505	1.98574	3.13487	0.00171929	0.01917
SMIM29	56.3791	-2.52645	0.646789	-3.1331	0.00172971	0.0192628
PEA15	1114.48	-2.13506	0.522309	-3.13045	0.00174537	0.019392
NTS	17.0338	4.56419	1.29829	3.13042	0.00174555	0.019392
KLHL3	18.7157	2.99834	0.798189	3.13001	0.00174801	0.0193958
VAV3	9.58634	5.82087	1.70048	3.12904	0.00175381	0.0194365
IFFO2	92.6869	-3.34872	0.910611	-3.12836	0.00175787	0.0194579
SEC16A	175.888	-1.79409	0.413791	-3.12739	0.00176367	0.0194985
GATA6	4.77906	-5.83023	1.70489	-3.12644	0.00176935	0.0195327
NID2	26.5063	-4.59886	1.31115	-3.12616	0.00177104	0.0195327
Z97200.1	6.74783	-5.56425	1.62179	-3.12263	0.00179241	0.0197446
GJA4	4.91625	6.27141	1.85125	3.11757	0.00182348	0.0200627
DAB1	9.64219	5.80768	1.70338	3.11597	0.00183341	0.0201477
RFC3	105.786	2.51483	0.646798	3.11508	0.00183896	0.0201844
HS3ST5	5.07495	6.35871	1.88243	3.11232	0.00185624	0.0203496
HOXA9	8.4847	-5.14418	1.49291	-3.11082	0.00186565	0.0204284
KIRREL3	11.157	-4.2413	1.20442	-3.10632	0.00189434	0.0207176
BMP7	19.0141	4.72988	1.36229	3.10499	0.00190289	0.0207862
NAGS	16.811	2.86253	0.761005	3.10449	0.00190607	0.0207962
KCNK12	11.3194	5.01066	1.45317	3.10402	0.00190912	0.0208046
FXR2	232.984	-2.10125	0.516256	-3.10167	0.00192434	0.0209455
GCLC	65.4601	2.02717	0.494103	3.09079	0.00199621	0.0216505
SPINK2	4.6934	6.25388	1.86316	3.08824	0.00201343	0.0217856
GNG12	158.032	-2.43418	0.627465	-3.08253	0.0020525	0.022182
FCHSD1	50.4183	-2.1268	0.527813	-3.08215	0.00205509	0.0221838
INSYN2B	7.97939	-5.81854	1.72666	-3.08025	0.00206828	0.0222998
PNMA6A	30.8281	3.44142	0.956029	3.0767	0.00209304	0.0225402
SSTR3	4.88204	6.31619	1.8924	3.07344	0.00211603	0.0227368
CXCL5	13.9482	6.38739	1.91559	3.07341	0.00211626	0.0227368
TLN1	132.597	-2.0528	0.505479	-3.07193	0.00212678	0.0228229
FAM174B	39.0496	2.57001	0.810715	2.55332	0.0106702	0.0228334
SIAE	13.9686	-2.89718	0.938084	-2.5554	0.0106065	0.0228334
MXD4	56.6272	-2.3713	0.609421	-3.07062	0.00213615	0.0228966
VDR	10.9743	-3.59551	1.00898	-3.06794	0.00215537	0.0230755
MBOAT2	188.144	-1.87781	0.449545	-3.0649	0.00217741	0.0232571
SCARB2	309.731	-1.82585	0.432548	-3.06521	0.00217515	0.0232571
KCTD21	23.7382	-2.68566	0.713347	-3.06395	0.00218437	0.0233042
ELOVL1	78.3039	-2.24214	0.568728	-3.06322	0.00218966	0.0233334
SLC9A7	55.4936	-2.29794	0.58703	-3.06277	0.002193	0.0233418
TRIM55	14.8559	-5.43951	1.61378	-3.06083	0.00220724	0.0234661
MYO1C	389.044	-2.05785	0.509093	-3.06005	0.00221301	0.0235
ARSJ	23.3789	-3.41713	0.954702	-3.05554	0.00224656	0.0238286
HAPLN3	85.8856	2.08654	0.519388	3.05463	0.00225335	0.0238729
SOX11	541.733	1.82363	0.433983	3.04996	0.00228871	0.0241915
B3GALT5-AS1	5.29615	6.43554	1.94703	3.04851	0.00229981	0.0242808
KLK8	9.02745	5.67047	1.6978	3.0454	0.00232373	0.0244768
HOXC8	13.5926	-4.03362	1.1617	-3.04176	0.00235197	0.0247173
CIB2	140.504	2.13511	0.537539	3.04183	0.00235142	0.0247173
ELAVL2	30.1691	3.93473	1.13012	3.03926	0.0023716	0.024895
ZNF770	709.009	1.84514	0.443054	3.03608	0.0023968	0.0251306
ZBTB3	35.7638	2.51436	0.663596	3.03552	0.00240121	0.0251481
ITM2A	58.4018	3.57846	1.01467	3.03397	0.0024136	0.0252489
CHRNB4	4.65248	6.2257	1.88775	3.03308	0.00242071	0.0252944
P3H4	385.951	-1.97235	0.485753	-3.03106	0.00243696	0.025435
CCDC181	18.7938	2.88642	0.787545	3.0302	0.00244391	0.0254495
FLT1	141.992	3.70306	1.0582	3.0269	0.00247075	0.0256998
RPL5P9	6.97831	6.79429	2.08076	3.025	0.00248634	0.0258032
FOSL1	29.8004	-2.51411	0.666178	-3.02339	0.00249962	0.0259116
ZBTB20	11.8903	-3.17766	0.885759	-3.02301	0.00250276	0.0259147
KLHL21	81.067	-1.86394	0.451481	-3.02104	0.00251912	0.0260546
DIO2	343.906	-6.75857	2.07197	-3.02058	0.00252289	0.0260642
MIS18A	48.5875	2.18312	0.557284	3.02021	0.00252596	0.0260664
CD63	9258.31	-2.18222	0.558072	-3.01435	0.00257532	0.026516
SLC17A7	7.99962	5.55197	1.67661	3.0132	0.00258508	0.0265566
SPOCK1	137.584	-2.62444	0.705658	-3.01057	0.00260754	0.0267573
HMGA1	4265.88	1.85466	0.450436	3.00744	0.00263456	0.0270042
PTPN5	15.9299	3.86849	1.12056	3.00608	0.00264638	0.027095
JMJD1C	50.6724	2.54185	0.680681	2.99971	0.00270239	0.0276067
KRT34	11.6377	-4.03031	1.17743	-2.99831	0.00271479	0.0277023
ARHGAP1	210.388	-1.7711	0.424116	-2.99705	0.00272609	0.0277867
GBP1	5.37533	-6.00185	1.83842	-2.99272	0.00276507	0.0281526
CSPG4	91.448	-3.9674	1.15973	-2.98985	0.00279118	0.0283869
CXCL16	15.7848	-3.73096	1.08212	-2.98577	0.00282864	0.0287117
L1TD1	618.842	5.6727	1.7325	2.98569	0.00282941	0.0287117
SAMD5	5.57991	-5.28082	1.73693	-2.75245	0.00591505	0.0287117
ZNF689	42.1081	2.51007	0.731942	2.74622	0.00602866	0.0287117
GBP2	3.60677	-5.42495	1.86158	-2.64558	0.00815511	0.0287117
SOX8	8.24164	4.51569	1.51755	2.64616	0.00814115	0.0287117
TMSB4XP1	74.0541	-2.97955	0.830639	-2.98511	0.00283479	0.0287345
POU5F1P3	3.87772	5.90132	1.9668	2.74625	0.00602814	0.0287345
UGT3A1	4.38641	6.16124	2.13965	2.64587	0.00814806	0.0287345
ZNF876P	9.73341	4.80134	1.44148	2.98397	0.00284532	0.0288093
IGFLR1	31.969	2.28468	0.650425	2.74387	0.00607193	0.0288093
NFIB	74.8661	-2.05747	0.589051	-2.64403	0.00819253	0.0288093
PGAM2	4.45327	6.16855	1.90043	2.98278	0.00285646	0.0288581
CCT8P1	323.666	3.29072	1.01702	2.74403	0.006069	0.0288581
EPHA7	5.83575	5.10529	1.74296	2.64222	0.00823656	0.0288581
PCBP4	83.1481	-2.0921	0.534044	-2.98121	0.00287115	0.0289745
YBX2	6.62309	5.29996	1.7492	2.74409	0.00606794	0.0289745
MAP3K15	3.52212	5.80905	2.00942	2.64208	0.0082399	0.0289745
SEL1L	94.3298	-1.80339	0.437427	-2.97966	0.00288567	0.029057
KLK1	4.63916	6.16143	1.89992	2.97982	0.00288414	0.029057
TMSB4X	3091.26	-2.74022	0.816864	-2.74246	0.00609809	0.029057
PRIMA1	7.40506	4.39234	1.41933	2.74238	0.00609953	0.029057
PLD1	23.0515	-2.62978	0.806776	-2.63987	0.00829374	0.029057
CDKN2B	98.4522	-5.22765	1.79246	-2.63751	0.0083516	0.029057
RILPL1	34.4062	-2.45029	0.654926	-2.97788	0.00290246	0.0291618
ARF4	882.697	-1.95677	0.489157	-2.97811	0.00290031	0.0291618
HRAS	58.4208	-2.04909	0.565359	-2.74002	0.0061436	0.0291618
PDE6G	3.98514	5.95208	1.99123	2.73804	0.0061806	0.0291618
SGK1	18.9644	-2.9676	0.935987	-2.63636	0.00838003	0.0291618
GLIS3	30.7298	-3.77092	1.24149	-2.63468	0.00842176	0.0291618
GAS6-DT	4.42223	-5.71924	1.75299	-2.97734	0.00290764	0.0291817
METTL7B	3.88305	5.90395	1.97482	2.73642	0.00621114	0.0291817
ZNF22	143.732	1.77856	0.485261	2.6348	0.00841873	0.0291817
CDK6	83.8079	-2.32675	0.614073	-2.97481	0.00293174	0.0293913
YPEL1	16.567	2.60727	0.771369	2.73186	0.00629774	0.0293913
SVIL	15.7352	-3.02674	0.959272	-2.63402	0.00843817	0.0293913
MYL12B	451.85	-1.94362	0.485843	-2.97137	0.00296474	0.0296896
MT1F	5.01412	6.3325	2.13567	2.731	0.00631432	0.0296896
GJC3	3.29127	5.69328	1.97315	2.63198	0.00848899	0.0296896
CALU	727.282	-2.00819	0.507766	-2.97025	0.00297555	0.0297653
SLC18B1	56.2017	2.21001	0.626544	2.72927	0.00634756	0.0297653
SHISAL1	15.9162	-2.43767	0.736352	-2.63145	0.00850216	0.0297653
DCBLD2	361.654	-1.75319	0.422126	-2.96876	0.00299	0.0298772
SLC30A2	5.92191	6.53773	2.21425	2.72675	0.00639607	0.0298772
FAM124B	3.85083	5.98472	2.08594	2.62937	0.00855433	0.0298772
MAP7	82.7525	2.64075	0.722231	2.96408	0.00303591	0.0302367
TEX14	7.86518	5.48853	1.68265	2.96468	0.00302997	0.0302367
GPHA2	4.51743	6.16973	1.91276	2.96416	0.00303509	0.0302367
RND3	59.5804	-2.27829	0.652351	-2.72597	0.00641137	0.0302367
RN7SK	8.35949	4.64401	1.52027	2.72584	0.00641388	0.0302367
FANCL	154.796	2.16627	0.61139	2.72538	0.00642284	0.0302367
GPR1	4.26683	-4.8748	1.66467	-2.62803	0.00858804	0.0302367
GBA	27.0999	-2.5113	0.765405	-2.62776	0.00859485	0.0302367
SS18L2	204.702	1.6101	0.422418	2.62798	0.00858944	0.0302367
BCL11B	34.8087	2.991	0.840733	2.96289	0.00304761	0.0303202
PAX6	10.782	-5.49486	1.8332	-2.72467	0.00643663	0.0303202
CASP4	9.6534	-4.03268	1.34456	-2.6274	0.0086041	0.0303202
GNG7	23.708	3.54747	1.0288	2.96216	0.00305493	0.03036
ARHGEF39	9.74988	3.44927	1.08304	2.72314	0.00646649	0.03036
GLIPR2	101.57	-1.91044	0.537029	-2.62637	0.00863015	0.03036
PANK1	70.1619	2.66435	0.731871	2.95729	0.00310357	0.03081
RPL22P21	9.83777	4.26621	1.38295	2.72332	0.00646295	0.03081
BEND4	67.069	1.84873	0.513556	2.62625	0.00863324	0.03081
TCEA3	5.21	-5.18523	1.58703	-2.9522	0.00315518	0.0312883
LRRC15	12.2644	-3.95029	1.26889	-2.71913	0.00654533	0.0312883
NACA4P	243.363	2.59564	0.797926	2.62635	0.0086305	0.0312883
SATB1	32.0232	2.3686	0.634383	2.94553	0.00322398	0.0319013
STK10	44.5194	-1.87575	0.506215	-2.71771	0.00657349	0.0319013
TC2N	74.4307	2.95235	0.933989	2.62568	0.00864773	0.0319013
MCFD2	355.717	-1.94376	0.490538	-2.94321	0.0032483	0.0321073
SRSF7	964.721	1.93176	0.526804	2.71782	0.00657137	0.0321073
SHC3	22.8821	-3.24826	1.04684	-2.62528	0.00865767	0.0321073
FHDC1	28.7571	3.27938	0.944565	2.9425	0.00325574	0.032146
CCL26	19.4356	2.98767	0.916203	2.7152	0.00662366	0.032146
ESCO1	51.8389	2.07869	0.60145	2.62481	0.00866977	0.032146
RPP25	41.073	2.30046	0.612206	2.94094	0.0032722	0.0322737
RNU6-1327P	4.27521	6.04479	2.04278	2.71433	0.00664095	0.0322737
LRRC75A	11.1789	3.37692	1.0961	2.6247	0.00867255	0.0322737
TMEM119	12.1638	-3.83738	1.13619	-2.93733	0.00331046	0.032546
GLB1	192.871	-1.69706	0.407554	-2.93717	0.00331221	0.032546
DENND1C	4.2167	6.09088	1.9036	2.937	0.00331405	0.032546
TDGF1	4.9402	6.29356	2.13639	2.71185	0.00669094	0.032546
DUSP3	102.375	-1.94224	0.532043	-2.71075	0.00671303	0.032546
AAK1	240.802	-1.58677	0.400965	-2.7104	0.00672031	0.032546
HOXB4	5.14157	-5.16708	1.77868	-2.6239	0.00869288	0.032546
HESX1	3.92667	6.00838	2.09988	2.62319	0.00871112	0.032546
SNHG28	7.4466	-4.37997	1.47956	-2.62238	0.0087318	0.032546
NLRP1	129.726	-2.23258	0.590276	-2.93521	0.00333327	0.0326646
NUP62CL	3.76265	5.90526	1.9954	2.70886	0.00675151	0.0326646
CBR3	29.1821	-2.87344	0.905526	-2.62106	0.00876574	0.0326646
PPIA	108.289	-2.11879	0.552105	-2.93204	0.00336748	0.0329307
MAGI1	151.366	1.91511	0.48264	2.93202	0.00336763	0.0329307
CTSC	76.1841	2.58021	0.76804	2.70847	0.00675948	0.0329307
HIP1	92.5998	1.98522	0.549261	2.70404	0.00685027	0.0329307
IDH1-AS1	9.534	3.41443	1.11295	2.61866	0.00882769	0.0329307
CLEC4G	3.25204	5.73032	1.99977	2.61547	0.00891051	0.0329307
MT2A	797.496	-2.9297	0.828895	-2.93125	0.003376	0.0329773
NOX4	12.0333	-3.23069	1.01113	-2.70064	0.00692055	0.0329773
SCML2	15.7919	2.40913	0.730196	2.61455	0.0089346	0.0329773
COL26A1	146.15	2.52165	0.689881	2.93044	0.00338487	0.0330287
UGGT2	30.384	-2.29131	0.663235	-2.70087	0.00691577	0.0330287
CALCA	5.64525	6.50283	2.2985	2.61162	0.00901134	0.0330287
PLIN5	4.59228	6.22242	1.95672	2.9245	0.00345009	0.0335934
SH3RF1	82.577	-2.13289	0.604632	-2.70063	0.00692091	0.0335934
CDH2	314.783	-1.87757	0.527561	-2.61121	0.00902214	0.0335934
ENTPD2	4.24198	6.09801	1.915	2.92324	0.0034641	0.0336939
CANT1	210.233	-1.86159	0.504389	-2.69949	0.00694466	0.0336939
CAMK2N1	37.8086	-2.42141	0.73661	-2.60845	0.0090953	0.0336939
DPPA2	4.76862	6.24887	1.96971	2.91863	0.00351569	0.0341593
HAS2	12.202	-2.92047	0.89736	-2.69733	0.00698986	0.0341593
TCEAL3	70.1045	-2.30755	0.692991	-2.60834	0.00909834	0.0341593
PDCD2L	10.9099	3.37857	0.987019	2.91643	0.00354067	0.0343656
TRADD	14.4397	-3.31988	1.04634	-2.69501	0.00703871	0.0343656
DNA2	16.5301	2.71659	0.849786	2.6084	0.00909658	0.0343656
ATP2A3	22.0758	3.27827	0.952849	2.91575	0.0035484	0.034404
CENPV	297.784	1.66663	0.432896	2.69494	0.00704007	0.034404
NOTCH1	57.9926	2.04497	0.592544	2.60735	0.00912463	0.034404
THSD1	7.85515	-4.49639	1.37142	-2.91406	0.00356767	0.0345542
KRT8P3	80.7268	-2.97544	0.919147	-2.69319	0.00707722	0.0345542
USH1G	4.61094	6.22941	2.19806	2.60657	0.00914531	0.0345542
PLEC	156.377	-2.34882	0.635459	-2.90943	0.00362094	0.0350331
KLHL22	200.522	-1.98243	0.550709	-2.69185	0.00710559	0.0350331
KRT81	22.7203	-3.61666	1.19744	-2.60277	0.00924745	0.0350331
CAMK2N2	39.3283	2.25695	0.604313	2.90734	0.00364513	0.0352299
ZNRF3	187.539	2.05936	0.58101	2.68388	0.00727729	0.0352299
FAM71E1	12.512	3.26286	1.06191	2.60179	0.00927387	0.0352299
MARVELD3	20.131	4.19723	1.27219	2.9062	0.00365851	0.0353218
RPL7AP50	246.936	2.0366	0.57266	2.68327	0.00729058	0.0353218
COL4A4	15.7159	-4.33764	1.47616	-2.59975	0.00932905	0.0353218
NTHL1	90.8027	2.22359	0.593256	2.90531	0.00366888	0.0353846
C18orf54	61.86	2.35212	0.690961	2.6805	0.00735121	0.0353846
DNAAF4-CCPG1	8.2894	-3.77834	1.26173	-2.5983	0.0093687	0.0353846
ZNF121	712.106	1.88984	0.478514	2.9045	0.00367842	0.0354392
HAS1	7.23766	-3.77479	1.22205	-2.67974	0.00736787	0.0354392
NDC1	689.491	1.74059	0.477914	2.59583	0.00943618	0.0354392
MEDAG	8.46254	-4.14372	1.25535	-2.90256	0.00370126	0.0356217
PINK1	185.15	-2.02099	0.567667	-2.67936	0.00737624	0.0356217
ERCC6L	26.1059	2.23954	0.670248	2.59537	0.00944894	0.0356217
CNFN	15.8628	3.41067	1.00299	2.902	0.00370785	0.0356477
NUP160	49.4413	2.12748	0.607428	2.6793	0.00737755	0.0356477
PASK	29.3106	2.02852	0.589787	2.59165	0.00955175	0.0356477
FBXO46	109.434	2.11909	0.558133	2.9009	0.00372097	0.0357361
CUZD1	19.9328	3.55802	1.14174	2.6784	0.00739747	0.0357361
FLG	3.47231	-5.36972	1.88053	-2.58955	0.00961017	0.0357361
EVA1B	46.221	-2.8753	0.819094	-2.89991	0.00373265	0.035752
ZBTB24	86.4126	2.12333	0.559817	2.89975	0.00373462	0.035752
C12orf56	4.10927	6.0478	1.9134	2.89944	0.00373826	0.035752
LONRF1	116.504	2.30653	0.674674	2.67763	0.00741456	0.035752
NCF2	3.86494	-5.52285	1.87609	-2.6773	0.00742192	0.035752
SERTAD1	69.0307	-1.84842	0.503747	-2.67679	0.00743315	0.035752
SBK1	216.48	2.94966	0.946335	2.58857	0.00963749	0.035752
CKS1B	1491.23	1.68954	0.459686	2.58772	0.00966124	0.035752
EPSTI1	8.29512	-3.80019	1.27548	-2.5874	0.00967031	0.035752
VWCE	30.3765	2.63978	0.738769	2.89641	0.00377462	0.0360244
ZNF800	5.53759	-4.45923	1.48071	-2.67387	0.00749818	0.0360244
CXADR	553.687	2.70175	0.85143	2.58595	0.0097112	0.0360244
KCNN4	16.1589	-3.1499	0.915342	-2.89499	0.00379174	0.03615
FAM184A	4.27858	6.13102	2.10657	2.67308	0.00751587	0.03615
CTBP2	579.702	1.60197	0.426196	2.58559	0.00972119	0.03615
SPTBN2	42.0928	2.39454	0.654788	2.89337	0.00381136	0.0362992
ATP4A	4.9924	6.29015	2.16598	2.67323	0.00751255	0.0362992
DCLK3	6.66332	5.29344	1.85408	2.58535	0.00972798	0.0362992
AARD	7.31372	5.45404	1.71289	2.89221	0.00382546	0.0363956
TEAD2	863.943	1.50138	0.374724	2.67231	0.00753303	0.0363956
MRAP2	7.2352	3.82927	1.28794	2.58496	0.00973892	0.0363956
PGRMC2	893.052	-1.69247	0.412872	-2.88823	0.00387412	0.0368203
SLC43A1	104.664	2.2744	0.664248	2.67129	0.00755613	0.0368203
AXIN2	8.27824	3.19964	1.04511	2.58311	0.00979143	0.0368203
CHML	131.394	1.75859	0.436105	2.88598	0.00390202	0.037047
HNRNPD	3365.98	2.09412	0.598267	2.66456	0.0077089	0.037047
FAM43A	85.2286	-2.70417	0.853873	-2.58138	0.00984074	0.037047
UEVLD	23.895	-2.77482	0.788963	-2.8833	0.00393533	0.0373244
SLC7A10	3.25102	5.70526	1.95343	2.66468	0.00770622	0.0373244
SLC22A3	10.9066	-2.85431	0.912273	-2.5807	0.00985994	0.0373244
POSTN	325.611	-6.169	1.96648	-2.88282	0.00394134	0.0373426
SLC30A4	3.74998	-5.47952	1.87099	-2.66143	0.00778102	0.0373426
ERVH48-1	4.15383	6.0328	2.14627	2.57787	0.00994116	0.0373426
BCYRN1	48.2057	-3.06229	0.889401	-2.88092	0.0039652	0.0375009
MLXIPL	12.9597	4.59781	1.42244	2.88083	0.00396625	0.0375009
IL26	3.63063	-5.43418	1.85382	-2.66163	0.00777622	0.0375009
THYN1	357.03	1.59939	0.413265	2.66025	0.0078083	0.0375009
RDM1	31.5425	3.31114	1.0912	2.57618	0.00998973	0.0375009
KCNA5	6.8896	5.30994	1.87127	2.57041	0.0101577	0.0375009
HRCT1	5.15174	-5.1619	1.6196	-2.87842	0.00399674	0.0377502
FAM78B	3.61724	5.79687	1.99152	2.65971	0.00782075	0.0377502
LPGAT1	29.8347	-2.09722	0.621589	-2.56957	0.0101825	0.0377502
CCDC107	94.0239	-2.11981	0.564107	-2.87146	0.00408576	0.0385512
ARC	3.58867	5.83289	2.00561	2.65898	0.00783768	0.0385512
PRIM1	11.6906	3.05408	0.993876	2.56982	0.0101753	0.0385512
KRT19	1169.57	-2.1874	0.588395	-2.86779	0.00413348	0.0389211
ATP8A1	60.3522	2.05509	0.585711	2.65505	0.00792969	0.0389211
RNF175	3.07273	5.64718	2.00396	2.56851	0.0102137	0.0389211
FSTL1	2504.85	-2.04969	0.54046	-2.86735	0.00413922	0.0389351
GBP3	3.6187	-5.42957	1.85721	-2.65429	0.00794762	0.0389351
SKA3	79.308	2.09228	0.620025	2.5681	0.0102259	0.0389351
SCNN1G	4.19613	6.06027	2.17994	2.55066	0.010752	0.0390874
MPZ	7.9979	4.504	1.39757	2.86496	0.00417056	0.0391895
COL17A1	332.754	-7.16785	2.51277	-2.65358	0.00796425	0.0391895
GNG4	194.064	2.70369	0.858563	2.56672	0.0102665	0.0391895
MAOB	8.42632	3.5793	1.20974	2.54543	0.0109144	0.039705
HEYL	22.8468	3.48079	1.04337	2.8569	0.00427797	0.0401164
SEPTIN4	15.9402	4.47322	1.39065	2.8571	0.00427527	0.0401164
RN7SL783P	6.63139	-4.19885	1.3955	-2.65056	0.00803592	0.0401164
BAIAP2L2	6.47967	5.19011	1.76954	2.65047	0.0080381	0.0401164
STXBP1	6.02996	4.14043	1.41864	2.56613	0.0102839	0.0401164
TAF13	165.221	-1.73609	0.481897	-2.56504	0.0103164	0.0401164
SYN1	11.6305	3.24653	0.961505	2.85649	0.00428353	0.0401274
ATP12A	3.28696	5.71863	1.96844	2.65116	0.00802166	0.0401274
JAK3	14.4286	3.55514	1.19099	2.56521	0.0103114	0.0401274
P2RX5-TAX1BP3	178.736	-1.85764	0.475614	-2.85451	0.00431032	0.0402546
TAX1BP3	178.736	-1.85764	0.475614	-2.85451	0.00431032	0.0402546
XRCC2	46.287	2.31963	0.637341	2.85504	0.0043032	0.0402546
SLC16A4	7.21788	-4.32936	1.44693	-2.64655	0.00813178	0.0402546
NNAT	308.915	4.99591	1.75243	2.56553	0.0103017	0.0402546
EMX2	6.6175	-4.76331	1.49393	-2.85375	0.00432069	0.0403103
PPAT	95.2345	2.07428	0.551759	2.85321	0.00432799	0.0403372
ZNF835	7.48267	5.47259	1.74306	2.85279	0.00433377	0.0403499
SLC4A11	44.5541	2.4648	0.688926	2.85198	0.00434479	0.0404114
TRIM58	28.8349	-3.75414	1.14195	-2.84963	0.00437705	0.0406288
KIF21B	58.1532	2.70294	0.772987	2.8499	0.00437331	0.0406288
FABP5P7	130.036	2.5436	0.718304	2.84504	0.00444061	0.0410744
C19orf81	18.78	3.60332	1.09085	2.84486	0.00444303	0.0410744
TMBIM1	45.1074	-2.66464	0.761058	-2.84425	0.00445156	0.0411117
EPHA1	3.8132	5.92091	1.90701	2.84263	0.00447434	0.0412388
MSX1	27.543	-4.19428	1.30101	-2.83954	0.00451779	0.0415865
PRXL2A	152.191	2.01192	0.532558	2.83899	0.00452571	0.0415865
SLC16A10	4.10425	6.01865	1.94376	2.83916	0.00452327	0.0415865
PPP1R3B	68.681	2.092	0.560858	2.83851	0.00453251	0.0416072
KITLG	36.3395	-2.39316	0.667212	-2.83743	0.00454788	0.041679
PAH	4.35478	6.14494	1.98953	2.83732	0.00454945	0.041679
NEAT1	5.85813	-4.61527	1.45143	-2.83532	0.00457796	0.0418982
ASB2	4.03139	5.98383	1.93538	2.83347	0.00460457	0.0420996
LOXL4	9.90742	-3.66842	1.11898	-2.83153	0.0046326	0.0422291
TXLNG	168.792	1.96368	0.516892	2.8317	0.00463014	0.0422291
YIPF5	99.8196	-2.16863	0.589714	-2.82956	0.00466127	0.0424482
KCNK10	4.70908	6.26859	2.04185	2.82518	0.00472544	0.0429898
UBA7	5.02343	-5.13174	1.64105	-2.82242	0.00476621	0.0433176
HDAC2	321.198	2.21097	0.606319	2.8219	0.00477394	0.0433447
DCAF12L2	10.9321	3.35508	1.01223	2.82058	0.00479371	0.043438
LMO1	4.91763	6.32846	2.0667	2.82017	0.00479979	0.04345
ZNF649	59.9813	2.45887	0.6956	2.81609	0.00486124	0.0439193
MYCL	40.1857	3.21414	0.964858	2.81299	0.00490832	0.0442571
CACNA1C-AS2	7.15105	5.37719	1.73361	2.81331	0.00490348	0.0442571
MARCKSL1	337.011	1.73289	0.438442	2.81198	0.00492374	0.0442652
CADPS2	19.6213	2.47952	0.703906	2.81219	0.00492056	0.0442652
OR5BL1P	65.3337	-3.37698	1.02342	-2.81115	0.00493641	0.0443355
GFRA2	4.30684	6.06633	1.98086	2.81006	0.0049533	0.0444436
MYO1D	113.279	-2.7023	0.783827	-2.80967	0.00495923	0.0444531
MICALL2	6.9649	-4.30684	1.35859	-2.80205	0.00507795	0.0454282
FHL2	200.638	-1.92435	0.50857	-2.80069	0.00509933	0.0455749
PHLDA3	443.052	-1.83897	0.47843	-2.79867	0.00513135	0.0458163
MGP	77.8559	-8.38449	2.81923	-2.79668	0.00516304	0.0460543
LYPD1	66.6508	-2.79161	0.819874	-2.79507	0.00518883	0.0462392
KIFAP3	18.7006	-2.84463	0.839223	-2.79381	0.00520914	0.046375
CUX2	9.48782	4.82406	1.54798	2.79336	0.0052163	0.0463936
HOXA10	9.16016	-3.93937	1.23197	-2.79177	0.00524201	0.0465317
LIX1L	51.0178	-2.63345	0.764178	-2.79182	0.00524122	0.0465317
KRTAP1-5	4.37012	-5.70315	1.86435	-2.79087	0.0052567	0.0466169
SLC38A5	44.6638	3.23784	0.982358	2.78701	0.00531962	0.0471292
KANK3	6.56354	5.25899	1.70852	2.78544	0.00534548	0.0473124
ZBTB4	69.2239	-1.88372	0.497138	-2.78336	0.00537985	0.0475706
FKBP14	69.7013	-2.41927	0.690047	-2.78136	0.00541319	0.0478062
CLTB	139.584	-2.30365	0.648531	-2.78113	0.00541696	0.0478062
SYT7	30.7063	2.58732	0.750819	2.78005	0.005435	0.0479192
HDLBP	794.15	-1.54817	0.377294	-2.77813	0.00546733	0.0481156
GINS2	138.48	1.80318	0.469092	2.7781	0.0054678	0.0481156
SERPINB9	184.396	2.40521	0.686315	2.776	0.00550323	0.0483808
RBM47	35.9578	3.33425	1.02125	2.77526	0.00551575	0.0484443
SNHG18	23.374	-2.3061	0.651285	-2.77313	0.00555196	0.0487155
PLAAT5	23.9461	3.20706	0.976399	2.77249	0.00556286	0.0487644
TBX2-AS1	5.51269	-5.26266	1.71909	-2.77046	0.00559776	0.0487896
SNORD123	24.5934	-2.28742	0.645047	-2.77099	0.00558854	0.0487896
NEMP1	65.1538	1.8118	0.473473	2.77059	0.00559548	0.0487896
FAM131B	42.2108	2.46212	0.708114	2.77092	0.00558988	0.0487896
WLS	8.82169	-4.02304	1.27229	-2.76906	0.00562191	0.048814
TBC1D9	8.41475	-3.85252	1.21066	-2.76916	0.00562003	0.048814
PF4	5.64592	6.51774	2.17282	2.76955	0.00561343	0.048814
KRT8	55.2884	-2.8157	0.907406	-2.552	0.0107108	0.0488477
ATP1B2	65.1559	2.07412	0.616725	2.55238	0.010699	0.0488477
MPC1	36.2658	-2.3468	0.723449	-2.55277	0.0106869	0.0488477
SH3RF3	6.70145	-4.86807	1.57831	-2.76757	0.00564762	0.0488517
MYL9	516.595	-2.24631	0.630873	-2.76809	0.00563855	0.0488517
DCAF12L1	4.67442	6.24712	2.07638	2.76786	0.00564256	0.0488517
TRAM2	102.239	-2.38238	0.680548	-2.76598	0.00567529	0.048952
RETSAT	207.65	-1.74736	0.450927	-2.76621	0.00567127	0.048952
RAB38	30.6772	2.86319	0.855054	2.76379	0.0057135	0.0491889
TICRR	18.3195	2.99134	0.901421	2.76379	0.00571336	0.0491889
SYNE1	6.71738	-4.10387	1.30487	-2.76186	0.00574726	0.0493961
EHMT2	254.283	1.97128	0.532724	2.7618	0.00574838	0.0493961
PMM1	74.2086	-2.0912	0.624403	-2.54835	0.0108235	0.0494193
DIP2C	70.4903	-2.0108	0.592982	-2.5478	0.0108406	0.0494193
TIMP4	15.1294	3.19556	1.058	2.5478	0.0108405	0.0494193
ZNF436	9.92531	-3.10537	1.02176	-2.54988	0.010776	0.0494193
BNIP3	144.472	-1.67089	0.459178	-2.54998	0.0107729	0.0494193
MED14	131.496	1.9314	0.562178	2.54617	0.0108913	0.0496583
GPC2	185.14	2.49802	0.784797	2.54591	0.0108993	0.0496583
PARM1	10.2519	4.208	1.34377	2.7594	0.00579071	0.0497131
C1orf53	14.1864	-2.69041	0.79443	-2.7572	0.00582981	0.0498615
DOC2A	11.2348	3.95706	1.25378	2.75731	0.00582783	0.0498615
CLDN3	8.75757	4.01427	1.27437	2.75765	0.00582192	0.0498615
PPP1R17	4.44386	6.1062	2.03301	2.75758	0.00582301	0.0498615
PNCK	25.2457	3.15398	1.0361	2.56152	0.0104216	0.0498878
KBTBD7	73.5287	2.28714	0.697585	2.5619	0.0104103	0.0498878
DKKL1	3.09268	5.65481	2.00993	2.56468	0.0103272	0.0498878
ZNF663P	3.16452	5.67136	2.01647	2.56456	0.0103306	0.0498878
TCEAL5	20.81	4.25082	1.36061	2.75673	0.00583834	0.0498878
