# Supplementary material for: Integration of Transcriptome and MicroRNA Profile Analysis of iMSCs Defines Their Rejuvenated State and Conveys Them into a Novel Resource for Cell Therapy in Osteoarthritis
Source: Cells. 2023 Jun 30;12(13):1756. doi: 10.3390/cells12131756 (PMC10340510; doi:10.3390/cells12131756)
Supplement: Supplementary file 1 [file cells-12-01756-s001.zip › Table S4_DE_MSC_OA_iMSC.xlsx]

## Sheet: Φύλλο1
gene_name	log2FoldChange	padj
ENPP2	-6.14284	4.88e-26
DCN	-5.00259	1.28e-15
MMP1	7.45422	9.29e-11
ADIRF	-6.03023	1.54e-10
EFEMP1	-3.8863	1.19e-09
F2RL2	5.11942	1.53e-08
SERPINE2	-3.88089	1.53e-08
ITGA11	-2.53732	5e-08
HMGA2	3.94146	5.71e-08
VSIR	-4.41543	2.02e-07
IL26	-8.21713	2.52e-07
CHI3L1	-11.3293	5.31e-07
FAM20A	-8.18014	5.31e-07
MTSS1	-4.3553	5.31e-07
HSPB7	-4.81503	5.93e-07
NAALADL1	-7.9391	7.81e-07
IFITM10	-3.63894	1.19e-06
NEK9	-2.57403	2.51e-06
DEPTOR	-5.06584	1.19e-05
NUPR1	-2.93303	1.19e-05
TAFA5	-7.508	1.3e-05
SMILR	-7.23955	1.44e-05
ITGB2	-4.44101	1.56e-05
FBN2	3.2093	1.66e-05
FMOD	-6.29829	3.76e-05
SHISAL1	-5.12775	4.54e-05
IGF2BP3	3.67056	7.12e-05
COL12A1	-3.54827	0.000233512
COMP	-6.39122	0.000293336
DSC3	7.80961	0.000293336
SHC3	5.02642	0.00032166
SORBS2	-4.16289	0.000422029
TXNIP	-2.95534	0.000422029
ADAM23	4.95175	0.000446526
FLG	-9.12198	0.000487663
ITGA7	-4.17609	0.000493851
LTBP2	-2.91396	0.000493851
SFRP4	-9.41343	0.000731878
RBP4	-6.92001	0.00074521
TM4SF20	-6.41833	0.00074521
CBLB	-2.77194	0.00101735
MYO1D	-2.40624	0.00109826
ANPEP	-3.49906	0.00118679
CYP4V2	-3.3571	0.00133438
PODNL1	-4.04194	0.00142405
SLC2A5	-7.06559	0.00142763
FLT1	5.41197	0.00169976
HSPB2	-6.44064	0.00169976
POU2F2	3.45361	0.00169976
SLC22A3	-6.38743	0.00169976
RNF152	3.69533	0.00185393
CLDN1	6.38965	0.00187372
HSPB2	-6.44333	0.00189926
ABI3BP	-4.09731	0.00199192
APOL6	-2.9672	0.00199192
NES	3.15324	0.00199192
CLEC3B	-5.8524	0.00257638
DLX5	-6.36042	0.00257638
NATD1	-3.01644	0.00495114
TGFB2	2.63028	0.00514106
PPP1R3C	-2.58291	0.00529415
PLPP3	-2.86693	0.00530297
CTSF	-2.21936	0.00535352
CRYAB	-2.9498	0.00539189
CYB561	-2.3606	0.00539189
GPAT2	-6.19446	0.00546769
RBP1	4.58244	0.00547859
KLF2	-2.52064	0.00587515
PCDHGA6	-6.20863	0.00697421
CSRP2	3.0039	0.00751712
KRT16	-6.24832	0.00795364
RHBDL2	-6.03931	0.00828299
ADM2	-2.68723	0.0108691
C11orf96	-4.389	0.0111124
SFRP1	3.55864	0.0111124
PLAAT3	-3.04478	0.0124068
PMAIP1	3.9482	0.0126777
ALPK2	-2.22984	0.0146213
HLA-DPA1	-5.38932	0.0146213
IRX3	-3.20932	0.0146213
KRTAP1-5	-4.0293	0.0146213
SH2D5	4.07344	0.0159583
EN1	-3.8356	0.0168339
UNC5B	-3.0198	0.0169506
ARHGDIB	3.14418	0.0171742
EPB41L3	6.25447	0.0171742
CMKLR1	-4.34514	0.0187668
SALL2	2.38501	0.0191474
ZNF804A	6.05563	0.0191474
SELENOP	-6.47517	0.0199469
KRT8P3	3.9441	0.0201061
AKR1C2	-4.95648	0.0206065
G0S2	-2.91592	0.0206065
SEMA3A	3.68113	0.0206065
CACNA2D1	-2.16121	0.0208061
TNFRSF21	2.85863	0.0214832
MEGF6	-2.65923	0.022813
GALNT18	-3.57932	0.0248101
MLLT11	2.5741	0.0248101
TIMP1	-2.38557	0.0251608
NDNF	-5.03693	0.0260454
SOCS3	-2.40339	0.0260454
CCDC80	-1.85818	0.0275949
MAOB	-5.77947	0.0294152
C1R	-3.12454	0.0296269
QPRT	3.66745	0.0296269
TNFRSF10D	2.21593	0.0298624
AMOT	2.8198	0.0303786
CH25H	-6.21077	0.0314946
TMSB15A	5.62559	0.0318168
ADAMTS2	-5.03328	0.0350439
EGR1	-2.25488	0.0350439
PCDHB2	3.92218	0.0372359
GPC4	-2.51207	0.0373023
IL11	2.59766	0.0378822
CEBPD	-2.27596	0.0402822
SLC14A1	-5.35126	0.0402822
NRXN2	-4.22687	0.0403188
TRBC2	4.96161	0.0414911
DSC2	6.13003	0.0426825
LMO7	-2.9907	0.0439239
RHOB	-1.78317	0.0439239
IL1B	6.07309	0.0480312
PLAAT1	5.0381	0.0481216
KRT8	3.90274	0.0483155
STARD4	1.97135	0.049216
ZFYVE28	-3.32512	0.049216
CAMK2N1	2.70516	0.049752
EBF1	-3.31916	0.049752
PROS1	-2.77557	0.049752
DCHS1	3.67938	0.049752
VSTM4	-2.78523	0.049752
PRXL2A	3.12636	0.0497675
PRKD1	-1.96774	0.0497675
IGF2	-3.05344	0.0497675
ADAMTS1	-3.00394	0.0350439
