# Supplementary material for: Integration of Transcriptome and MicroRNA Profile Analysis of iMSCs Defines Their Rejuvenated State and Conveys Them into a Novel Resource for Cell Therapy in Osteoarthritis
Source: Cells. 2023 Jun 30;12(13):1756. doi: 10.3390/cells12131756 (PMC10340510; doi:10.3390/cells12131756)
Supplement: Supplementary file 1 [file cells-12-01756-s001.zip › Table S5_DE_miRNA_MSC_OA_iPSC.xlsx]

## Sheet: Φύλλο1
miRNA_name	logFC	adj.P.Val
hsa-miR-367-3p	7.18382	1.8e-10
hsa-miR-20b-5p	6.70369	1.8e-10
hsa-miR-302a-3p	7.43825	2.39e-10
hsa-miR-302a-5p	6.52189	2.39e-10
hsa-let-7b-5p	-6.15417	2.99e-10
hsa-miR-372-3p	4.47889	5.75e-10
hsa-miR-302c-3p	6.64529	6.19e-10
hsa-let-7i-5p	-6.68118	4.09e-09
hsa-miR-302b-3p	5.74579	7.55e-09
hsa-miR-100-5p	-5.1984	2.83e-08
hsa-miR-525-5p	2.35612	3.83e-07
hsa-miR-512-3p	3.59459	4.74e-07
hsa-miR-92a-3p	2.7878	4.74e-07
hsa-let-7e-5p	-3.44158	4.74e-07
hsa-miR-125b-5p	-5.89885	5.18e-07
hsa-let-7c-5p	-4.44122	5.49e-07
hsa-let-7a-5p	-6.25145	1.08e-06
hsa-let-7d-5p	-3.65251	1.45e-06
hsa-miR-6089	2.29631	1.76e-06
hsa-miR-4485-3p	3.06158	4.69e-06
hsa-miR-23a-3p	-2.55332	4.69e-06
hsa-miR-363-3p	4.19762	4.95e-06
hsa-miR-1275	1.07449	5.08e-06
hsa-miR-27a-3p	-2.86611	8.56e-06
hsa-miR-200b-3p	2.81635	8.84e-06
hsa-miR-183-5p	1.49541	8.84e-06
hsa-let-7g-5p	-4.28286	9.24e-06
hsa-miR-18b-5p	3.8692	1.35e-05
hsa-miR-214-3p	-4.51594	1.6e-05
hsa-miR-302d-3p	4.27779	1.76e-05
hsa-miR-4324	-2.24153	1.76e-05
hsa-miR-23b-3p	-2.91178	1.76e-05
hsa-miR-124-3p	3.66417	2.75e-05
hsa-miR-29a-3p	-4.75037	3.44e-05
hsa-miR-199a-5p	-2.92872	4.07e-05
hsa-miR-302c-5p	3.08341	5.91e-05
hsa-miR-373-3p	2.38394	5.91e-05
hsa-let-7f-5p	-5.05021	5.91e-05
hsa-miR-125a-5p	-1.88143	7.89e-05
hsa-miR-31-3p	-2.85628	8.51e-05
hsa-miR-17-5p	4.16102	9.56e-05
hsa-miR-19b-3p	3.7282	9.87e-05
hsa-miR-663a	1.8073	9.99e-05
hsa-miR-516b-5p	2.45733	0.000107101
hsa-miR-22-3p	-3.69578	0.000137026
hsa-miR-196a-5p	-2.06214	0.000138817
hsa-miR-6087	1.92731	0.000181691
hsa-miR-320e	-1.39432	0.000181691
hsa-miR-320b	-1.26266	0.000187922
hsa-miR-517a-3p	2.57574	0.000192786
hsa-miR-320c	-1.46128	0.000192786
hsa-miR-199a-3p	-3.26374	0.000200269
hsa-miR-24-3p	-3.57152	0.000235423
hsa-miR-221-3p	-2.30758	0.000365738
hsa-miR-4530	2.05942	0.000434855
hsa-miR-200c-3p	2.53336	0.000442256
hsa-miR-20a-5p	3.46138	0.000476028
hsa-miR-371a-3p	2.604	0.000564398
hsa-miR-29b-3p	-1.92165	0.000614883
hsa-miR-378a-3p	2.31919	0.000840324
hsa-miR-193a-3p	-3.06044	0.000867125
hsa-miR-27b-3p	-2.90842	0.00108793
hsa-miR-193b-3p	-1.62521	0.00129763
hsa-miR-320d	-1.09222	0.00134267
hsa-miR-31-5p	-2.32627	0.00134865
hsa-miR-1273g-3p	-1.56747	0.00148627
hsa-miR-18a-5p	2.5043	0.00177218
hsa-miR-6090	2.25565	0.00218353
hsa-miR-25-3p	1.61594	0.00232985
hsa-miR-1246	0.904155	0.00244204
hsa-miR-629-3p	1.04024	0.00251864
hsa-miR-4284	2.0253	0.0029903
hsa-miR-222-3p	-1.52722	0.0035578
hsa-miR-365a-3p	-0.883027	0.00436477
hsa-miR-429	0.498576	0.00494194
hsa-miR-130a-3p	1.72943	0.00542921
hsa-miR-181a-5p	-1.44802	0.00627075
hsa-miR-526b-5p	1.08561	0.00638172
hsa-miR-21-5p	-2.98551	0.00664347
hsa-miR-15b-5p	1.52581	0.00667414
hsa-miR-520g-3p	0.722996	0.00673291
hsa-miR-224-5p	-1.09241	0.00673291
hsa-miR-515-3p	0.887501	0.00673798
hsa-miR-7110-5p	0.863799	0.00735843
hsa-miR-8069	-1.97582	0.00809407
hsa-miR-196b-5p	-1.57969	0.00938251
hsa-miR-99a-5p	-2.53127	0.0100353
hsa-miR-324-3p	-0.963488	0.0112539
hsa-miR-145-5p	-0.745001	0.0134473
hsa-miR-193a-5p	-1.20644	0.0147038
hsa-miR-6821-5p	1.54032	0.0150442
hsa-miR-19a-3p	2.89997	0.0151643
hsa-miR-378i	1.64666	0.0183281
hsa-miR-129-2-3p	0.84258	0.0216738
hsa-miR-518e-3p	0.531514	0.0216738
hsa-miR-1207-5p	2.00816	0.0224466
hsa-miR-518c-5p	0.615748	0.0268004
hsa-miR-642a-3p	1.93559	0.0284983
hsa-miR-320a	-1.15982	0.0297337
hsa-miR-6125	1.0344	0.0309797
hsa-miR-6807-5p	0.900015	0.0309797
hsa-miR-518b	0.75484	0.0309797
hsa-miR-371a-5p	0.665308	0.0323553
hsa-miR-601	0.481351	0.0325463
hsa-miR-141-3p	2.73296	0.0326509
hsa-miR-520a-5p	1.55539	0.0351513
hsa-miR-143-3p	-1.15618	0.0353401
hsa-miR-520c-3p	0.837567	0.0354187
hsa-miR-515-5p	1.22941	0.0356916
hsa-miR-7107-5p	0.503965	0.0363771
hsa-miR-4507	0.616712	0.0390478
hsa-miR-3960	2.20782	0.0397636
hsa-miR-6088	1.07646	0.0397636
hsa-miR-30a-5p	-2.42462	0.0441313
hsa-miR-7-5p	1.04366	0.0446084
hsa-miR-99b-5p	-0.764898	0.0451442
hsa-miR-523-3p	0.558789	0.0482057
hsa-miR-522-3p	0.493483	0.0487345
hsa-miR-3665	1.52101	0.0490854
