# Supplementary material for: Integration of Transcriptome and MicroRNA Profile Analysis of iMSCs Defines Their Rejuvenated State and Conveys Them into a Novel Resource for Cell Therapy in Osteoarthritis
Source: Cells. 2023 Jun 30;12(13):1756. doi: 10.3390/cells12131756 (PMC10340510; doi:10.3390/cells12131756)
Supplement: Supplementary file 1 [file cells-12-01756-s001.zip › Table S6_MSC_iPSC_miRNA_mRNA.xlsx]

## Sheet: Φύλλο2
miR_name	gene_name	miRNA Exp	mRNA Exp
hsa-let-7a-5p	ACTA1	down	up
hsa-let-7a-5p	BEND4	down	up
hsa-let-7a-5p	C1orf210	down	up
hsa-let-7a-5p	HMGA2	down	up
hsa-let-7a-5p	IFNLR1	down	up
hsa-let-7a-5p	LIN28A	down	up
hsa-let-7a-5p	LIN28B	down	up
hsa-let-7a-5p	RBM12B	down	up
hsa-let-7a-5p	RNF44	down	up
hsa-let-7a-5p	SLC19A3	down	up
hsa-let-7a-5p	TXLNG	down	up
hsa-let-7b-5p	BEND4	down	up
hsa-let-7b-5p	CACNG8	down	up
hsa-let-7b-5p	IFNLR1	down	up
hsa-let-7b-5p	IGF2BP3	down	up
hsa-let-7b-5p	KCTD12	down	up
hsa-let-7b-5p	LRATD2	down	up
hsa-let-7b-5p	MGME1	down	up
hsa-let-7b-5p	NR6A1	down	up
hsa-let-7b-5p	PCYT1B	down	up
hsa-let-7b-5p	RBM12B	down	up
hsa-let-7b-5p	SCD	down	up
hsa-let-7b-5p	SEMA4C	down	up
hsa-let-7b-5p	SLC16A9	down	up
hsa-let-7b-5p	SLC35F1	down	up
hsa-let-7b-5p	SLC38A1	down	up
hsa-let-7b-5p	TOX3	down	up
hsa-let-7b-5p	ZCCHC3	down	up
hsa-let-7c-5p	BEND4	down	up
hsa-let-7c-5p	RBM12B	down	up
hsa-let-7c-5p	RFWD3	down	up
hsa-let-7c-5p	TXLNG	down	up
hsa-let-7c-5p	ZCCHC3	down	up
hsa-let-7d-5p	ACTA1	down	up
hsa-let-7d-5p	C1orf210	down	up
hsa-let-7d-5p	HMGA1	down	up
hsa-let-7d-5p	IFNLR1	down	up
hsa-let-7d-5p	NEMP1	down	up
hsa-let-7d-5p	PGM2L1	down	up
hsa-let-7d-5p	RBM12B	down	up
hsa-let-7d-5p	RNF44	down	up
hsa-let-7d-5p	SLC16A9	down	up
hsa-let-7d-5p	SLC19A3	down	up
hsa-let-7d-5p	TXLNG	down	up
hsa-let-7d-5p	ZNF280B	down	up
hsa-let-7e-5p	ARHGAP19	down	up
hsa-let-7e-5p	BEND4	down	up
hsa-let-7e-5p	C1orf210	down	up
hsa-let-7e-5p	GPM6B	down	up
hsa-let-7e-5p	HNRNPC	down	up
hsa-let-7e-5p	IFNLR1	down	up
hsa-let-7e-5p	LIMD2	down	up
hsa-let-7e-5p	LIN28A	down	up
hsa-let-7e-5p	NUDT15	down	up
hsa-let-7e-5p	OCLN	down	up
hsa-let-7e-5p	RBM12B	down	up
hsa-let-7e-5p	SCD	down	up
hsa-let-7e-5p	SERBP1	down	up
hsa-let-7e-5p	SLC19A3	down	up
hsa-let-7e-5p	SLC5A6	down	up
hsa-let-7e-5p	TRIM71	down	up
hsa-let-7e-5p	TXLNG	down	up
hsa-let-7f-5p	HMGA2	down	up
hsa-let-7f-5p	RNF44	down	up
hsa-let-7f-5p	SLC19A3	down	up
hsa-let-7f-5p	TRIM71	down	up
hsa-let-7f-5p	ZNF280B	down	up
hsa-let-7g-5p	IFNLR1	down	up
hsa-let-7g-5p	NR6A1	down	up
hsa-let-7i-5p	EGLN3	down	up
hsa-let-7i-5p	HMGA2	down	up
hsa-let-7i-5p	IGF2BP3	down	up
hsa-let-7i-5p	KDM5B	down	up
hsa-let-7i-5p	LIMD2	down	up
hsa-let-7i-5p	NR6A1	down	up
hsa-let-7i-5p	RBM12B	down	up
hsa-let-7i-5p	SEMA4C	down	up
hsa-let-7i-5p	TRIM71	down	up
hsa-let-7i-5p	TXLNG	down	up
hsa-let-7i-5p	ZCCHC3	down	up
hsa-miR-100-5p	FLT1	down	up
hsa-miR-1207-5p	CBX6	up	down
hsa-miR-1207-5p	DPPA4	up	down
hsa-miR-1207-5p	ENG	up	down
hsa-miR-1207-5p	HDLBP	up	down
hsa-miR-1207-5p	HIVEP3	up	down
hsa-miR-1207-5p	LNPK	up	down
hsa-miR-1207-5p	NACC2	up	down
hsa-miR-1207-5p	PXDC1	up	down
hsa-miR-1207-5p	S100A11	up	down
hsa-miR-1207-5p	S100A16	up	down
hsa-miR-1207-5p	STAT6	up	down
hsa-miR-124-3p	BDNF	up	down
hsa-miR-124-3p	C6orf89	up	down
hsa-miR-124-3p	CA12	up	down
hsa-miR-124-3p	CD59	up	down
hsa-miR-124-3p	CDC42EP3	up	down
hsa-miR-124-3p	CDH11	up	down
hsa-miR-124-3p	CDKN2A	up	down
hsa-miR-124-3p	COL12A1	up	down
hsa-miR-124-3p	COL1A1	up	down
hsa-miR-124-3p	ELF4	up	down
hsa-miR-124-3p	EVI5	up	down
hsa-miR-124-3p	FGF1	up	down
hsa-miR-124-3p	FKBP14	up	down
hsa-miR-124-3p	GREM1	up	down
hsa-miR-124-3p	IGFBP3	up	down
hsa-miR-124-3p	NT5E	up	down
hsa-miR-124-3p	NUPR1	up	down
hsa-miR-124-3p	PARP9	up	down
hsa-miR-124-3p	PLIN3	up	down
hsa-miR-124-3p	PLOD3	up	down
hsa-miR-124-3p	PLSCR4	up	down
hsa-miR-124-3p	RAB27A	up	down
hsa-miR-124-3p	RHOG	up	down
hsa-miR-124-3p	RRAS	up	down
hsa-miR-124-3p	SBNO2	up	down
hsa-miR-124-3p	TRIM38	up	down
hsa-miR-125a-5p	CGNL1	down	up
hsa-miR-125a-5p	RRP1B	down	up
hsa-miR-125b-5p	EPHA7	down	up
hsa-miR-125b-5p	FRAT2	down	up
hsa-miR-125b-5p	HMGA2	down	up
hsa-miR-125b-5p	LSM4	down	up
hsa-miR-125b-5p	MYEF2	down	up
hsa-miR-125b-5p	NDC1	down	up
hsa-miR-125b-5p	NEBL	down	up
hsa-miR-125b-5p	PMAIP1	down	up
hsa-miR-125b-5p	SINHCAF	down	up
hsa-miR-1275	CHST6	up	down
hsa-miR-1275	HOXB5	up	down
hsa-miR-1275	PRELP	up	down
hsa-miR-1275	SH3PXD2A	up	down
hsa-miR-1275	STK38	up	down
hsa-miR-1275	VSIR	up	down
hsa-miR-129-2-3p	RASSF1	up	down
hsa-miR-130a-3p	DLC1	up	down
hsa-miR-130a-3p	SLC38A2	up	down
hsa-miR-141-3p	GATA6	up	down
hsa-miR-145-5p	ALPG	down	up
hsa-miR-145-5p	F11R	down	up
hsa-miR-145-5p	FZD7	down	up
hsa-miR-145-5p	NDRG2	down	up
hsa-miR-15b-5p	ANAPC13	up	down
hsa-miR-15b-5p	AP5S1	up	down
hsa-miR-15b-5p	CALU	up	down
hsa-miR-15b-5p	CCDC88C	up	down
hsa-miR-15b-5p	LRRFIP2	up	down
hsa-miR-15b-5p	TGFBR3	up	down
hsa-miR-15b-5p	TRAM1	up	down
hsa-miR-17-5p	ANKH	up	down
hsa-miR-17-5p	BACE1	up	down
hsa-miR-17-5p	BMT2	up	down
hsa-miR-17-5p	CFL2	up	down
hsa-miR-17-5p	FKBP14	up	down
hsa-miR-17-5p	GNS	up	down
hsa-miR-17-5p	KLF6	up	down
hsa-miR-17-5p	MYH9	up	down
hsa-miR-17-5p	NR3C1	up	down
hsa-miR-17-5p	PEA15	up	down
hsa-miR-17-5p	PRNP	up	down
hsa-miR-17-5p	RND3	up	down
hsa-miR-17-5p	RUNX3	up	down
hsa-miR-183-5p	DKK3	up	down
hsa-miR-183-5p	FBXO32	up	down
hsa-miR-183-5p	NR3C1	up	down
hsa-miR-183-5p	PEAK1	up	down
hsa-miR-18a-5p	NR3C1	up	down
hsa-miR-193a-3p	HHLA1	down	up
hsa-miR-193a-3p	PMAIP1	down	up
hsa-miR-193a-5p	PCSK9	down	up
hsa-miR-193a-5p	TFDP2	down	up
hsa-miR-193b-3p	ARHGAP19	down	up
hsa-miR-193b-3p	HHLA1	down	up
hsa-miR-193b-3p	IL17RD	down	up
hsa-miR-193b-3p	PMAIP1	down	up
hsa-miR-193b-3p	SPTBN2	down	up
hsa-miR-193b-3p	TNFRSF21	down	up
hsa-miR-193b-3p	VAV3	down	up
hsa-miR-196a-5p	LIN28B	down	up
hsa-miR-196a-5p	PROSER1	down	up
hsa-miR-196a-5p	ZCCHC3	down	up
hsa-miR-199a-5p	MAP3K9	down	up
hsa-miR-199a-5p	PODXL	down	up
hsa-miR-199a-5p	TFDP2	down	up
hsa-miR-19a-3p	TMEM9B	up	down
hsa-miR-19a-3p	TRAK2	up	down
hsa-miR-19b-3p	TRAK2	up	down
hsa-miR-19b-3p	ZBTB4	up	down
hsa-miR-200b-3p	RND3	up	down
hsa-miR-200c-3p	ADAM12	up	down
hsa-miR-200c-3p	CDH11	up	down
hsa-miR-200c-3p	CFL2	up	down
hsa-miR-200c-3p	RND3	up	down
hsa-miR-20a-5p	CCDC71L	up	down
hsa-miR-20a-5p	CFL2	up	down
hsa-miR-20a-5p	FKBP14	up	down
hsa-miR-20a-5p	GNS	up	down
hsa-miR-20a-5p	MYH9	up	down
hsa-miR-20a-5p	NR3C1	up	down
hsa-miR-20a-5p	NTN4	up	down
hsa-miR-20a-5p	PRNP	up	down
hsa-miR-20b-5p	ANKH	up	down
hsa-miR-20b-5p	ATL3	up	down
hsa-miR-20b-5p	CFL2	up	down
hsa-miR-20b-5p	FKBP14	up	down
hsa-miR-20b-5p	JAK1	up	down
hsa-miR-20b-5p	KLF6	up	down
hsa-miR-20b-5p	PEA15	up	down
hsa-miR-20b-5p	PRNP	up	down
hsa-miR-20b-5p	PSD3	up	down
hsa-miR-20b-5p	RUNX3	up	down
hsa-miR-20b-5p	WDR1	up	down
hsa-miR-214-3p	ZBTB8B	down	up
hsa-miR-221-3p	BMF	down	up
hsa-miR-221-3p	HNRNPD	down	up
hsa-miR-221-3p	SLC19A3	down	up
hsa-miR-221-3p	TDRP	down	up
hsa-miR-222-3p	HMGA2	down	up
hsa-miR-222-3p	HNRNPD	down	up
hsa-miR-222-3p	SLC19A3	down	up
hsa-miR-222-3p	SPTBN2	down	up
hsa-miR-22-3p	BMP7	down	up
hsa-miR-22-3p	HMGB1	down	up
hsa-miR-22-3p	SCD	down	up
hsa-miR-22-3p	SERBP1	down	up
hsa-miR-22-3p	SRSF7	down	up
hsa-miR-224-5p	TPD52	down	up
hsa-miR-2392	CYGB	up	down
hsa-miR-2392	KCND3	up	down
hsa-miR-2392	PEAK1	up	down
hsa-miR-2392	TMEM127	up	down
hsa-miR-23a-3p	GRTP1	down	up
hsa-miR-23a-3p	MYH10	down	up
hsa-miR-23b-3p	LBR	down	up
hsa-miR-23b-3p	USP31	down	up
hsa-miR-24-3p	ACP6	down	up
hsa-miR-24-3p	DRAXIN	down	up
hsa-miR-24-3p	MAP3K9	down	up
hsa-miR-24-3p	MBOAT1	down	up
hsa-miR-24-3p	PGBD5	down	up
hsa-miR-24-3p	SLC2A3	down	up
hsa-miR-24-3p	TESMIN	down	up
hsa-miR-24-3p	XRCC2	down	up
hsa-miR-25-3p	GOLGA3	up	down
hsa-miR-25-3p	STAT2	up	down
hsa-miR-25-3p	ZADH2	up	down
hsa-miR-27a-3p	LRATD2	down	up
hsa-miR-27a-3p	MED14	down	up
hsa-miR-27a-3p	PMAIP1	down	up
hsa-miR-27a-3p	ZBTB20	down	up
hsa-miR-27b-3p	LONRF1	down	up
hsa-miR-27b-3p	LRATD2	down	up
hsa-miR-27b-3p	PMAIP1	down	up
hsa-miR-27b-3p	SLC7A2	down	up
hsa-miR-27b-3p	ZBTB20	down	up
hsa-miR-29a-3p	DNMT3A	down	up
hsa-miR-29b-3p	DNMT3A	down	up
hsa-miR-29b-3p	SMARCC1	down	up
hsa-miR-302a-3p	FKBP14	up	down
hsa-miR-302a-3p	GOLGA2	up	down
hsa-miR-302a-3p	MBD2	up	down
hsa-miR-302a-3p	PSD3	up	down
hsa-miR-302b-3p	KIF13A	up	down
hsa-miR-302b-3p	MYO1D	up	down
hsa-miR-302b-3p	PSD3	up	down
hsa-miR-302c-3p	IL6ST	up	down
hsa-miR-302c-3p	KIF13A	up	down
hsa-miR-302c-3p	PSD3	up	down
hsa-miR-302c-3p	TMEM127	up	down
hsa-miR-302c-5p	CCDC71L	up	down
hsa-miR-302d-3p	FKBP14	up	down
hsa-miR-302d-3p	GOLGA2	up	down
hsa-miR-302d-3p	KIF13A	up	down
hsa-miR-302d-3p	PSD3	up	down
hsa-miR-302d-3p	TMEM127	up	down
hsa-miR-3064-5p	TMEM59	up	down
hsa-miR-3064-5p	TRAM2	up	down
hsa-miR-30a-5p	ACTC1	down	up
hsa-miR-30a-5p	SLC38A1	down	up
hsa-miR-31-3p	SLC38A1	down	up
hsa-miR-320b	EHMT2	down	up
hsa-miR-320b	SRSF7	down	up
hsa-miR-320b	TENT5B	down	up
hsa-miR-320c	EZH2	down	up
hsa-miR-320c	SRSF7	down	up
hsa-miR-320d	SRSF7	down	up
hsa-miR-320d	TENT5B	down	up
hsa-miR-320e	HNRNPU	down	up
hsa-miR-324-3p	SLC16A9	down	up
hsa-miR-324-3p	USP49	down	up
hsa-miR-363-3p	IL6ST	up	down
hsa-miR-365a-3p	IFNLR1	down	up
hsa-miR-3665	ELF4	up	down
hsa-miR-3665	TMEM127	up	down
hsa-miR-367-3p	CARD6	up	down
hsa-miR-367-3p	EIF1	up	down
hsa-miR-367-3p	GOLGA3	up	down
hsa-miR-367-3p	STAT2	up	down
hsa-miR-367-3p	ZADH2	up	down
hsa-miR-371a-5p	STOML1	up	down
hsa-miR-372-3p	PSD3	up	down
hsa-miR-373-3p	FKBP14	up	down
hsa-miR-373-3p	MBD2	up	down
hsa-miR-373-3p	PSD3	up	down
hsa-miR-373-3p	RASSF1	up	down
hsa-miR-378a-3p	ESYT2	up	down
hsa-miR-378i	ESYT2	up	down
hsa-miR-3960	GREM2	up	down
hsa-miR-4284	ATL3	up	down
hsa-miR-4284	PTGIS	up	down
hsa-miR-4284	RILPL1	up	down
hsa-miR-4284	VSTM4	up	down
hsa-miR-4284	YIPF5	up	down
hsa-miR-4324	RNF157	down	up
hsa-miR-4507	LCORL	up	down
hsa-miR-4507	LOXL2	up	down
hsa-miR-4507	PEA15	up	down
hsa-miR-4530	ANAPC13	up	down
hsa-miR-4530	SPRYD3	up	down
hsa-miR-4698	STK38	up	down
hsa-miR-512-3p	MYH9	up	down
hsa-miR-512-3p	SLC8A1	up	down
hsa-miR-512-3p	TMEM127	up	down
hsa-miR-518b	HOXC8	up	down
hsa-miR-520a-5p	GNG12	up	down
hsa-miR-520c-3p	PSD3	up	down
hsa-miR-520c-3p	PTGIS	up	down
hsa-miR-520d-3p	HIVEP2	up	down
hsa-miR-520d-3p	KIF13A	up	down
hsa-miR-520d-3p	PSD3	up	down
hsa-miR-520d-3p	TMEM127	up	down
hsa-miR-522-3p	FZD1	up	down
hsa-miR-522-3p	TMEM59	up	down
hsa-miR-525-5p	CD59	up	down
hsa-miR-525-5p	FOSL1	up	down
hsa-miR-525-5p	SEMA7A	up	down
hsa-miR-525-5p	SGK1	up	down
hsa-miR-526b-5p	GATA6	up	down
hsa-miR-550b-2-5p	CHST6	up	down
hsa-miR-550b-2-5p	TMEM59	up	down
hsa-miR-6088	APOL6	up	down
hsa-miR-6088	GTF2H5	up	down
hsa-miR-6088	TFPI	up	down
hsa-miR-6089	CCDC80	up	down
hsa-miR-6089	DCTN3	up	down
hsa-miR-6090	CBX6	up	down
hsa-miR-6090	HIVEP3	up	down
hsa-miR-6130	ATP2A3	up	down
hsa-miR-6130	BTBD9	up	down
hsa-miR-6130	DUSP14	up	down
hsa-miR-6130	HDLBP	up	down
hsa-miR-6130	S100A16	up	down
hsa-miR-6130	SHISAL1	up	down
hsa-miR-6130	TMEM119	up	down
hsa-miR-629-3p	ANKRD52	up	down
hsa-miR-629-3p	CMKLR1	up	down
hsa-miR-629-3p	ZCCHC24	up	down
hsa-miR-642a-3p	TRAM1	up	down
hsa-miR-6805-5p	ADIRF	up	down
hsa-miR-6807-5p	AP5S1	up	down
hsa-miR-6807-5p	C4orf3	up	down
hsa-miR-6807-5p	CCBE1	up	down
hsa-miR-6807-5p	CCDC80	up	down
hsa-miR-6807-5p	LNPK	up	down
hsa-miR-6807-5p	MXRA7	up	down
hsa-miR-6807-5p	RHOC	up	down
hsa-miR-6807-5p	RTL8C	up	down
hsa-miR-6807-5p	TFPI	up	down
hsa-miR-6807-5p	TMEM59	up	down
hsa-miR-6807-5p	VDR	up	down
hsa-miR-7107-5p	HAS2	up	down
hsa-miR-7107-5p	STOML1	up	down
hsa-miR-7110-5p	HOXA7	up	down
hsa-miR-7110-5p	ITGA11	up	down
hsa-miR-7110-5p	MFRP	up	down
hsa-miR-7110-5p	NEDD9	up	down
hsa-miR-7110-5p	RUNX3	up	down
hsa-miR-7110-5p	TEX261	up	down
hsa-miR-7110-5p	ZBTB47	up	down
hsa-miR-7110-5p	ZNF436	up	down
hsa-miR-7-5p	SCARB2	up	down
hsa-miR-7-5p	SERTAD2	up	down
hsa-miR-7-5p	SLIT3	up	down
hsa-miR-92a-3p	ANKH	up	down
hsa-miR-92a-3p	ANXA11	up	down
hsa-miR-92a-3p	C11orf24	up	down
hsa-miR-92a-3p	CD59	up	down
hsa-miR-92a-3p	CHST9	up	down
hsa-miR-92a-3p	CTSB	up	down
hsa-miR-92a-3p	CYB5R3	up	down
hsa-miR-92a-3p	CYP4V2	up	down
hsa-miR-92a-3p	EIF1	up	down
hsa-miR-92a-3p	ELF4	up	down
hsa-miR-92a-3p	EVI5	up	down
hsa-miR-92a-3p	GOLGA3	up	down
hsa-miR-92a-3p	IL6ST	up	down
hsa-miR-92a-3p	RAB7B	up	down
hsa-miR-92a-3p	SCARB2	up	down
hsa-miR-92a-3p	STAT2	up	down
hsa-miR-92a-3p	ZADH2	up	down
