# Supplementary material for: Integration of Transcriptome and MicroRNA Profile Analysis of iMSCs Defines Their Rejuvenated State and Conveys Them into a Novel Resource for Cell Therapy in Osteoarthritis
Source: Cells. 2023 Jun 30;12(13):1756. doi: 10.3390/cells12131756 (PMC10340510; doi:10.3390/cells12131756)
Supplement: Supplementary file 1 [file cells-12-01756-s001.zip › Table S7_DE_miRNA_MSC_OA_iMSC.xlsx]

## Sheet: Φύλλο1
miRNA_name	logFC	adj.P.Val
hsa-let-7b-5p	-4.46223	0.000523814
hsa-let-7i-5p	-2.74474	0.0399013
hsa-miR-195-5p	-2.46471	1.6e-05
hsa-miR-379-5p	-1.56946	0.0202548
hsa-miR-125b-5p	-1.43704	0.047469
hsa-miR-381-3p	-1.39103	0.049861
hsa-miR-431-5p	-1.13566	0.045469
hsa-miR-654-3p	-1.13379	0.045469
hsa-miR-148a-3p	-1.10749	0.042764
hsa-miR-222-3p	-1.06227	0.0400689
hsa-miR-4324	-1.00088	0.042764
hsa-miR-337-5p	-0.801901	0.0316004
hsa-miR-23b-3p	-0.787289	0.0282829
hsa-miR-6855-3p	-0.731328	0.0399013
hsa-miR-320c	-0.693439	0.0399013
hsa-miR-4701-3p	-0.675602	0.045469
hsa-miR-145-5p	-0.66977	0.035469
hsa-miR-6804-3p	-0.653996	0.0202548
hsa-miR-4254	-0.636754	0.045469
hsa-miR-320e	-0.601445	0.0407367
hsa-miR-497-5p	-0.555837	0.045469
hsa-miR-377-3p	-0.55552	0.0399013
hsa-miR-181a-2-3p	0.562671	0.045469
hsa-miR-331-3p	0.701712	0.0407367
hsa-miR-3960	1.47066	0.045469
